# Supplementary material for: How Many Words Do We Know? Practical Estimates of Vocabulary Size Dependent on Word Definition, the Degree of Language Input and the Participant’s Age
Source: Front Psychol. 2016 Jul 29;7:1116. doi: 10.3389/fpsyg.2016.01116 (PMC4965448; doi:10.3389/fpsyg.2016.01116)
Supplement: Supplementary file 1 [file Data_Sheet_1.XLSX]

## Sheet: Lemma list
spelling	SUBTLEX	family
a	1041179	a
aardvark	21	aardvark
aardwolf	#N/A	aardwolf
abaca	1	abaca
aback	15	aback
abacus	12	abacus
abaft	2	abaft
abalone	26	abalone
abandon	413	abandon
abandoned	678	abandon
abandonee	#N/A	abandon
abandoner	1	abandon
abandonment	49	abandon
abase	3	abase
abased	#N/A	abase
abasement	#N/A	abase
abash	#N/A	abash
abashed	#N/A	abash
abashedly	#N/A	abash
abashment	#N/A	abash
abatable	#N/A	abate
abate	5	abate
abatement	3	abate
abattoir	7	abattoir
abbacy	#N/A	abbey
abbatial	#N/A	abbey
abbe	2	abbey
abbess	2	abbey
abbey	162	abbey
abbot	43	abbey
abbotship	#N/A	abbey
abbreviate	1	abbreviate
abbreviated	16	abbreviate
abbreviation	12	abbreviate
abbreviator	#N/A	abbreviate
abdicable	#N/A	abdicate
abdicant	#N/A	abdicate
abdicate	9	abdicate
abdication	6	abdicate
abdicative	#N/A	abdicate
abdicator	#N/A	abdicate
abdomen	171	abdomen
abdominal	174	abdomen
abdominally	#N/A	abdomen
abduct	36	abduct
abductee	20	abduct
abduction	185	abduct
abductor	18	abduct
abeam	7	abeam
abecedarian	#N/A	abecedary
abecedary	#N/A	abecedary
abed	10	bed
abele	1	abele
aberrance	#N/A	aberration
aberrancy	#N/A	aberration
aberrant	15	aberration
aberration	28	aberration
aberrational	#N/A	aberration
abet	5	abet
abetment	#N/A	abet
abettor	1	abet
abeyance	2	abeyance
abeyant	#N/A	abeyance
abhor	12	abhor
abhorrence	#N/A	abhor
abhorrent	9	abhor
abhorrently	#N/A	abhor
abhorrer	#N/A	abhor
abhorring	#N/A	abhor
abidance	#N/A	abide
abide	138	abide
abider	#N/A	abide
abiding	25	abide
abidingly	#N/A	abide
abidingness	#N/A	abide
ability	980	able
abiogenesis	#N/A	abiogenesis genesis
abiogenetically	#N/A	abiogenesis genesis
abiotic	#N/A	biotic
abject	20	abject
abjection	#N/A	abject
abjectly	3	abject
abjectness	#N/A	abject
abjudicate	#N/A	adjudicate
abjuration	#N/A	abjure
abjuratory	#N/A	abjure
abjure	1	abjure
abjurer	#N/A	abjure
ablate	1	ablate
ablation	1	ablate
ablative	#N/A	ablative
ablator	#N/A	ablate
ablaut	#N/A	ablaut
ablaze	21	blaze
able	8155	able
abler	1	able
ablest	2	able
abloom	3	bloom
ablution	3	ablution
ablutionary	#N/A	ablution
ably	9	able
abnegate	#N/A	abnegate
abnegation	#N/A	abnegate
abnegator	#N/A	abnegate
abnormal	148	ab# normal
abnormality	26	ab# normal
abnormally	20	ab# normal
abnormity	1	ab# normal
aboard	1358	board
abode	33	abide
abolish	24	abolish
abolishable	#N/A	abolish
abolisher	#N/A	abolish
abolishment	#N/A	abolish
abolition	10	abolish
abolitionary	#N/A	abolish
abolitionism	1	abolish
abolitionist	11	abolish
abominable	32	abominate
abominableness	#N/A	abominate
abominably	8	abominate
abominate	3	abominate
abomination	58	abominate
abominator	#N/A	abominate
aboriginal	9	aborigine
aboriginality	#N/A	aborigine
aboriginals	1	aborigine
aborigine	4	aborigine
abort	235	abort
aborted	32	abort
abortion	369	abort
abortionist	4	abort
abortive	1	abort
abortively	1	abort
abortiveness	#N/A	abort
abound	18	abound
abounding	4	abound
about	185206	about
above	2493	above
aboveboard	14	above board
aboveground	7	above ground
abovementioned	1	above mention
abracadabra	53	abracadabra
abrade	1	abrade
abrader	#N/A	abrade
abrasion	18	abrade
abrasive	23	abrade
abrasively	#N/A	abrade
abrasiveness	2	abrade
abreact	#N/A	ab# react
abreaction	1	ab# react
abreast	26	abreast
abridge	1	abridge
abridged	9	abridge
abridgement	1	abridge
abridger	#N/A	abridge
abridgment	#N/A	abridge
abroad	250	abroad
abrogable	#N/A	abrogate
abrogate	1	abrogate
abrogation	#N/A	abrogate
abrogative	#N/A	abrogate
abrupt	58	abrupt
abruption	6	abrupt
abruptly	45	abrupt
abruptness	4	abrupt
abscess	25	abscess
abscessed	3	abscess
abscise	#N/A	abscise
abscissa	#N/A	abscissa
abscission	#N/A	abscise
abscond	5	abscond
absconded	5	abscond
absconder	1	abscond
abseil	#N/A	abseil
absence	322	absent
absent	131	absent
absentee	18	absent
absenteeism	5	absent
absenter	#N/A	absent
absently	#N/A	absent
absentminded	3	absent mind
absentmindedly	#N/A	absent mind
absentmindedness	1	absent mind
absentness	#N/A	absent
absinthe	28	absinthe
absinthian	#N/A	absinthe
absolute	577	absolute
absolutely	5769	absolute
absoluteness	1	absolute
absolution	48	absolve
absolutism	#N/A	absolute
absolutist	#N/A	absolute
absolutistic	#N/A	absolute
absolutory	#N/A	absolve
absolvable	#N/A	absolve
absolve	29	absolve
absolvent	#N/A	absolve
absolver	4	absolve
absorb	101	absorb sorb
absorbability	#N/A	absorb sorb
absorbable	#N/A	absorb sorb
absorbance	#N/A	absorb sorb
absorbed	78	absorb sorb
absorbedly	#N/A	absorb sorb
absorbedness	#N/A	absorb sorb
absorbency	#N/A	absorb sorb
absorbent	8	absorb sorb
absorber	3	absorb sorb
absorbing	23	absorb sorb
absorbingly	#N/A	absorb sorb
absorption	18	absorb sorb
absorptive	#N/A	absorb sorb
absorptiveness	#N/A	absorb sorb
absorptivity	#N/A	absorb sorb
abstain	26	abstain
abstainer	#N/A	abstain
abstemious	#N/A	abstemious
abstemiously	#N/A	abstemious
abstemiousness	#N/A	abstemious
abstention	6	abstain
abstentious	#N/A	abstain
abstergent	#N/A	abstergent
abstinence	45	abstinent
abstinent	3	abstinent
abstinently	#N/A	abstinent
abstract	111	abstract
abstracted	3	abstract
abstractedly	#N/A	abstract
abstractedness	#N/A	abstract
abstracter	#N/A	abstract
abstraction	15	abstract
abstractionism	#N/A	abstract
abstractionist	1	abstract
abstractive	#N/A	abstract
abstractly	2	abstract
abstractness	#N/A	abstract
abstractor	#N/A	abstract
abstruse	3	abstruse
abstrusely	#N/A	abstruse
abstruseness	#N/A	abstruse
absurd	495	absurd
absurdist	1	absurd
absurdity	32	absurd
absurdly	15	absurd
absurdness	#N/A	absurd
abundance	45	abundant
abundant	29	abundant
abundantly	21	abundant
abuse	523	abuse
abuser	16	abuse
abusive	83	abuse
abusively	#N/A	abuse
abusiveness	1	abuse
abut	6	abut
abutilon	#N/A	abutilon
abutment	6	abut
abuttal	#N/A	abut
abutter	#N/A	abut
abutting	1	abut
abuzz	2	abuzz
abysm	#N/A	abyss
abysmal	21	abysmal
abysmally	1	abysmal
abyss	90	abyss
abyssal	1	abyss
acacia	8	acacia
academe	2	academy
academia	12	academy
academic	238	academy
academically	11	academy
academicals	#N/A	academy
academician	1	academy
academicians	#N/A	academy
academicism	#N/A	academy
academics	35	academy
academism	#N/A	academy
academy	633	academy
acajou	#N/A	acajou
acanthine	#N/A	acanthus
acanthocephalan	#N/A	acanthocephalan
acanthodian	#N/A	acanthodian
acanthus	1	acanthus
acatalectic	#N/A	acatalectic
accede	7	accede
accelerando	#N/A	accelerate
accelerant	28	accelerate
accelerate	65	accelerate
accelerated	49	accelerate
acceleration	44	accelerate
accelerative	#N/A	accelerate
accelerator	69	accelerate
acceleratory	#N/A	accelerate
accelerometer	#N/A	accelerate #metry
accent	621	accent
accentor	#N/A	accent
accentual	#N/A	accent
accentually	#N/A	accent
accentuate	18	accent
accentuation	#N/A	accent
accept	2692	accept
acceptability	#N/A	accept
acceptable	269	accept
acceptableness	#N/A	accept
acceptably	#N/A	accept
acceptance	161	accept
acceptant	1	accept
acceptation	#N/A	accept
accepted	801	accept
accepter	#N/A	accept
acceptor	#N/A	accept
access	1615	access
accessary	#N/A	accessory
accessibility	2	access
accessible	56	access
accessibly	#N/A	access
accession	6	accession
accessional	#N/A	accession
accessorial	#N/A	accessory
accessorily	#N/A	accessory
accessorize	18	accessory
accessory	147	accessory
accidence	#N/A	accident
accident	4146	accident
accidental	153	accident
accidentally	449	accident
accidentalness	#N/A	accident
accidently	11	accident
accipiter	#N/A	accipiter
acclaim	22	acclaim
acclaimer	#N/A	acclaim
acclamation	1	acclaim
acclamatory	#N/A	acclaim
acclimate	8	acclimate
acclimation	#N/A	acclimate
acclimatization	1	acclimate
acclimatize	1	acclimate
acclivitous	#N/A	acclivity
acclivity	#N/A	acclivity
accolade	1	accolade
accommodate	109	accommodate
accommodating	36	accommodate
accommodatingly	#N/A	accommodate
accommodation	48	accommodate
accommodative	1	accommodate
accommodativeness	#N/A	accommodate
accommodator	#N/A	accommodate
accompanier	1	accompany
accompaniment	15	accompany
accompanist	10	accompany
accompany	242	accompany
accomplice	216	accomplice
accomplish	298	accomplish
accomplishable	#N/A	accomplish
accomplished	384	accomplish
accomplisher	#N/A	accomplish
accomplishment	96	accomplish
accord	83	accord
accordable	1	accord
accordance	81	accord
accordant	#N/A	accordant
accordantly	#N/A	accordant
accorder	#N/A	accord
according	2135	accord
accordingly	93	according
accordion	67	accordion
accordionist	#N/A	accordion
accost	3	accost
accosted	34	accost
accouchement	#N/A	accouchement
account	2280	account
accountability	24	account
accountable	72	account
accountableness	#N/A	account
accountably	#N/A	account
accountancy	3	account
accountant	315	account
accountantship	#N/A	account
accounting	230	account
accouter	#N/A	accouter
accouterment	#N/A	accouter
accoutrement	6	accouter
accredit	#N/A	accredit
accreditation	9	accredit
accredited	16	accredit
accrete	1	accretion
accretion	#N/A	accretion
accretive	#N/A	accretion
accrual	2	accrue
accrue	4	accrue
accruement	#N/A	accrue
acculturate	#N/A	acculturate
acculturation	#N/A	acculturate
accumulate	29	accumulate
accumulation	13	accumulate
accumulative	3	accumulate
accumulatively	#N/A	accumulate
accumulativeness	#N/A	accumulate
accumulator	1	accumulate
accuracy	76	accurate
accurate	400	accurate
accurately	58	accurate
accurateness	#N/A	accurate
accurse	#N/A	accurse
accursed	33	accurse
accursedly	#N/A	accurse
accursedness	#N/A	accurse
accusable	#N/A	accuse
accusation	143	accuse
accusative	#N/A	accusative
accusatively	#N/A	accusative
accusatorial	#N/A	accuse
accusatorially	#N/A	accuse
accusatory	3	accuse
accuse	290	accuse
accused	666	accuse
accuser	15	accuse
accusingly	#N/A	accuse
accustom	6	accustom ad#
accustomed	149	accustom ad#
accustomedness	#N/A	accustom ad#
ace	751	ace
acerb	#N/A	acerbic
acerbate	#N/A	acerbic
acerbic	4	acerbic
acerbity	#N/A	acerbic
acetabulum	2	acetabulum
acetaldehyde	#N/A	acetate aldehyde
acetaminophen	5	acetaminophen
acetanilide	#N/A	acetanilide
acetate	6	acetate
acetated	#N/A	acetate
acetazolamide	#N/A	acetate #zolam #ide
acetic	1	acetate
acetifier	#N/A	acetate #ify
acetify	#N/A	acetate #ify
acetone	8	acetone
acetonitrile	#N/A	acetone nitrile
acetous	#N/A	acetum
acetum	#N/A	acetum
acetyl	2	acetyl
acetylation	#N/A	acetyl
acetylcholine	7	acetyl choline
acetylene	23	acetylene
acetylsalicylate	#N/A	acetyl salicyl #ate
acetylsalicylic	4	acetyl salicyl #ate
ach	38	ach
achalasia	#N/A	achalasia
ache	127	ache
achievable	2	achieve
achieve	374	achieve
achievement	178	achieve
achiever	12	achieve
achiness	1	ache
aching	105	ache
achingly	2	ache
achromatic	#N/A	a# chromatic
achromatically	#N/A	a# chromatic
achromatize	#N/A	a# chromatic
achromous	#N/A	a# chromatic
achy	23	ache
acicular	#N/A	aciculate
aciculate	#N/A	aciculate
acid	508	acid
acidic	11	acid
acidification	#N/A	acid
acidifier	#N/A	acid
acidify	#N/A	acid #ify
acidimetric	#N/A	acid #metry
acidimetrically	#N/A	acid #metry
acidity	10	acid
acidize	#N/A	acid
acidly	#N/A	acid
acidometer	#N/A	acid #metry
acidophilic	#N/A	acid #philia
acidophilus	3	acid #philia
acidosis	8	acid #osis
acidulate	#N/A	acid
acidulous	#N/A	acid
aciform	#N/A	acid form
acknowledge	313	acknowledge
acknowledgeable	#N/A	acknowledge
acknowledged	100	acknowledge
acknowledgement	21	acknowledge
acknowledger	#N/A	acknowledge
acme	64	acme
acne	46	acne
acolyte	7	acolyte
aconite	#N/A	aconitum
aconitum	4	aconitum
acorn	37	acorn
acoustic	49	acoustic
acoustical	6	acoustic
acoustically	1	acoustic
acoustician	#N/A	acoustic
acoustics	22	acoustic
acquaint	20	acquaint
acquaintance	273	acquaint
acquaintanceship	4	acquaint
acquainted	231	acquaint
acquiesce	3	acquiesce
acquiescence	5	acquiesce
acquiescent	1	acquiesce
acquiescently	#N/A	acquiesce
acquiescingly	#N/A	acquiesce
acquirable	#N/A	acquire
acquire	135	acquire
acquired	228	acquire
acquirement	#N/A	acquire
acquirer	1	acquire
acquisition	74	acquire
acquisitive	3	acquire
acquisitively	#N/A	acquire
acquisitiveness	1	acquire
acquit	24	acquit
acquittal	37	acquit
acquitter	#N/A	acquit
acre	93	acre
acreage	22	acre
acrid	2	acrid
acridity	#N/A	acrid
acridly	#N/A	acrid
acridness	#N/A	acrid
acrimonious	7	acrimony
acrimoniously	#N/A	acrimony
acrimoniousness	#N/A	acrimony
acrimony	11	acrimony
acrobat	30	acrobat
acrobatic	12	acrobat
acrobatically	#N/A	acrobat
acrobatics	11	acrobat
acrogenic	#N/A	acrogenic
acrogenous	#N/A	acrogenic
acrolith	#N/A	acrolith lithic
acrolithic	#N/A	acrolith lithic
acromegaly	#N/A	acro# megaly mega
acromion	2	acromion
acronym	15	acronym #nym
acronymic	#N/A	acronym #nym
acrophobia	10	acro# phobia
acropolis	6	acropolis
acrosome	#N/A	acro# #some
across	4801	across
acrostic	#N/A	acrostic
acrostically	#N/A	acrostic
acryl	#N/A	acryl
acrylamide	#N/A	acryl amide
acrylate	#N/A	acryl
acrylic	23	acryl
acrylonitrile	#N/A	acryl nitrile
act	5565	act
actability	#N/A	act
actable	#N/A	act
actin	54	actin
acting	2675	act
actinia	#N/A	actinia
actinic	1	actinism
actinically	#N/A	actinism
actinium	#N/A	actinium
actinography	#N/A	actin graph
action	3115	act
actionable	13	act
actionably	#N/A	act
activate	238	active
activation	43	active
activator	4	active
active	584	active
actively	42	active
activeness	#N/A	active
activism	9	active
activist	50	active
activity	657	active
actor	1343	actor
actress	817	actor
acts	636	act
actual	884	actual
actuality	24	actual
actualization	3	actual
actualize	2	actual
actually	16439	actually
actuarial	9	actuary
actuarially	1	actuary
actuary	7	actuary
actuate	1	actuate
actuation	1	actuate
actuator	2	actuate
acuity	14	acuity acu#
aculeate	#N/A	aculeate acu#
acumen	7	acumen acu#
acuminate	#N/A	acuminate acu#
acumination	#N/A	acuminate acu#
acuminous	#N/A	acuminate acu#
acupressure	6	acu# press
acupuncture	37	acu# puncture
acupuncturist	9	acu# puncture
acute	150	acute
acutely	14	acute
acuteness	1	acute
acyclic	#N/A	a# cycle
acyclovir	1	acyclovir
acyl	#N/A	acyl
acylation	#N/A	acyl
ad	694	advertise
adage	32	adage
adagio	12	adagio
adamancy	#N/A	adamant
adamant	50	adamant
adamantine	1	adamant
adamantly	2	adamant
adapt	134	adapt
adaptability	7	adapt
adaptable	17	adapt
adaptation	81	adapt
adapter	11	adapt
adaption	1	adapt
adaptive	11	adapt
adaptively	#N/A	adapt
adaptor	4	adapt
add	1686	add
addable	#N/A	add
addax	#N/A	addax
added	492	add
addend	#N/A	add
addenda	2	add
addendum	15	add
adder	73	adder
addible	#N/A	add
addict	273	addict
addicted	231	addict
addictedness	#N/A	addict
addiction	199	addict
addictive	57	addict
addictiveness	2	addict
addition	395	add
additional	300	add
additionally	16	add
additive	11	add
additively	#N/A	add
additivity	#N/A	add
addle	8	addle
addlebrained	#N/A	addle brain
addled	11	addle
address	2666	address
addressable	#N/A	address
addressbook	#N/A	address book
addressee	6	address
addresser	2	address
addressograph	#N/A	address graph
addressor	#N/A	address
adduce	1	adduce
adducible	#N/A	adduce
adduct	#N/A	adduct
adduction	#N/A	adduct
adductive	#N/A	adduct
adductor	1	adduct
adenine	2	adenine
adenitis	#N/A	adeno# #oid
adenocarcinoma	1	adeno# carcino# #oma
adenoid	5	adeno# #oid
adenoidal	1	adeno# #oid
adenoids	11	adeno# #oid
adenoma	1	adeno# #oma
adenomatous	#N/A	adeno# #oma
adenosine	6	adenine
adenoviral	#N/A	adeno# virus
adenovirus	#N/A	adeno# virus
adenylyl	#N/A	adenylyl
adept	33	adept
adeptly	#N/A	adept
adeptness	1	adept
adequacy	1	adequate
adequate	132	adequate
adequately	27	adequate
adequateness	#N/A	adequate
adhere	29	adhere
adherence	9	adhere
adherent	3	adhere
adherently	#N/A	adhere
adherer	#N/A	adhere
adhesion	6	adhere
adhesive	47	adhere
adhesively	#N/A	adhere
adhesiveness	#N/A	adhere
adiabatic	1	adiabatic
adiabatically	#N/A	adiabatic
adiaphorous	#N/A	adiaphorous
adieu	94	adieu
adieux	#N/A	adieu
adipocerous	#N/A	adipocerous
adipose	4	adipose
adiposity	1	adipose
adjacency	#N/A	ad# jacent
adjacent	68	ad# jacent
adjacently	#N/A	ad# jacent
adjectival	#N/A	adjective
adjectivally	#N/A	adjective
adjective	25	adjective
adjectively	#N/A	adjective
adjoin	#N/A	ad# join
adjoined	1	ad# join
adjoining	57	ad# join
adjourn	66	adjourn
adjournment	11	adjourn
adjudge	1	ad# judge
adjudicate	5	adjudicate
adjudication	9	adjudicate
adjudicative	#N/A	adjudicate
adjudicator	4	adjudicate
adjunct	7	adjunct
adjunction	#N/A	adjunct
adjunctive	#N/A	adjunct
adjunctively	#N/A	adjunct
adjuration	#N/A	adjure
adjuratory	#N/A	adjure
adjure	1	adjure
adjurer	#N/A	adjure
adjust	287	adjust
adjustability	1	adjust
adjustable	16	adjust
adjustably	#N/A	adjust
adjuster	20	adjust
adjustment	158	adjust
adjustor	4	adjust
adjutancy	#N/A	adjutant
adjutant	45	adjutant
adjuvant	1	adjuvant
adman	#N/A	advertise man
admeasure	#N/A	ad# measure
admin	22	administer
administer	85	administer
administrable	#N/A	administer
administrant	#N/A	administer
administrate	2	administer
administration	387	administer
administrational	#N/A	administer
administrative	82	administer
administratively	#N/A	administer
administrator	84	administer
admirable	133	admire
admirableness	#N/A	admire
admirably	21	admire
admiral	845	admiral
admiralship	#N/A	admiral
admiralty	34	admiral
admiration	107	admire
admire	722	admire
admired	187	admire
admirer	151	admire
admiring	141	admire
admiringly	#N/A	admire
admissibility	4	admit
admissible	37	admit
admissibleness	#N/A	admit
admissibly	#N/A	admit
admission	181	admit
admissive	#N/A	admit
admit	3019	admit
admittance	34	admit
admitted	467	admit
admittedly	47	admit
admitter	#N/A	admit
admix	#N/A	ad# mix
admixture	1	ad# mix
admonish	4	admonish
admonisher	#N/A	admonish
admonishingly	#N/A	admonish
admonishment	#N/A	admonish
admonition	5	admonish
admonitory	#N/A	admonitory
adnexa	1	annex
adnexal	2	annex
adnominal	#N/A	adnominal
adnoun	#N/A	adnominal
ado	77	ado
adobe	24	adobe
adolescence	44	adolescent
adolescent	94	adolescent
adolescently	#N/A	adolescent
adopt	238	adopt
adoptability	#N/A	adopt
adoptable	1	adopt
adopted	430	adopt
adoptee	#N/A	adopt
adopter	1	adopt
adoption	239	adopt
adoptive	30	adopt
adoptively	#N/A	adopt
adorability	1	adore
adorable	537	adore
adorableness	1	adore
adorably	2	adore
adoration	30	adore
adore	394	adore
adorer	#N/A	adore
adoring	35	adore
adoringly	3	adore
adorn	8	adorn
adorner	#N/A	adorn
adornment	4	adorn
adown	#N/A	down
adrenal	16	adrenal
adrenalin	28	adrenaline
adrenaline	168	adrenaline
adrenergic	#N/A	adrenaline ergo#
adrenocortical	#N/A	adrenal cortex
adrenocorticotropic	#N/A	adrenal cortex #tropy
adrift	51	drift
adroit	6	adroit
adroitly	3	adroit
adroitness	1	adroit
adscript	#N/A	adscript
adscription	#N/A	adscript
adsorb	#N/A	ad# sorb
adsorbent	#N/A	ad# sorb
adsorption	#N/A	ad# sorb
adsorptive	#N/A	ad# sorb
adularia	#N/A	adularia
adulate	#N/A	adulate
adulation	14	adulate
adulator	#N/A	adulate
adulatory	#N/A	adulate
adult	729	adult
adulterant	1	adulterate
adulterate	1	adulterate
adulteration	#N/A	adulterate
adulterator	#N/A	adulterate
adulterer	20	adulterate
adulteress	13	adulterate
adulterine	#N/A	adulterate
adulterous	17	adulterate
adulterously	#N/A	adulterate
adultery	99	adulterate
adulthood	37	adult
adultlike	#N/A	adult
adultness	#N/A	adult
adumbral	#N/A	adumbrate
adumbrate	#N/A	adumbrate
adumbration	#N/A	adumbrate
adumbrative	#N/A	adumbrate
adumbratively	#N/A	adumbrate
advance	815	advance
advanced	451	advance
advancement	63	advance
advancer	#N/A	advance
advancing	76	advance
advantage	1125	advantage
advantageous	20	advantage
advantageously	#N/A	advantage
advantageousness	#N/A	advantage
advection	#N/A	advection
advent	24	advent
adventitia	#N/A	adventitious
adventitious	#N/A	adventitious
adventitiously	#N/A	adventitious
adventitiousness	#N/A	adventitious
adventure	685	adventure
adventurer	37	adventure
adventuresome	3	adventure
adventuress	11	adventure
adventurism	#N/A	adventure
adventurist	1	adventure
adventurous	62	adventure
adventurously	#N/A	adventure
adventurousness	1	adventure
adverb	10	adverb
adverbial	3	adverb
adverbially	#N/A	adverb
adversarial	12	adverse
adversary	77	adverse
adversative	#N/A	adverse
adversatively	#N/A	adverse
adverse	36	adverse
adversely	11	adverse
adverseness	#N/A	adverse
adversity	54	adverse
advert	13	advertise
advertence	#N/A	advertent
advertency	#N/A	advertent
advertent	#N/A	advertent
advertently	1	advertent
advertise	84	advertise
advertisement	61	advertise
advertiser	8	advertise
advertising	379	advertise
advertize	#N/A	advertise
advertorial	#N/A	advertise
advice	2447	advise
advisability	#N/A	advise
advisable	40	advise
advisableness	#N/A	advise
advisably	#N/A	advise
advise	622	advise
advised	267	advise
advisedly	5	advise
advisedness	#N/A	advise
advisee	13	advise
advisement	39	advise
adviser	53	advise
advisor	225	advise
advisory	51	advise
advocacy	15	advocate
advocate	113	advocate
advocator	#N/A	advocate
advocatory	#N/A	advocate
adyta	#N/A	adytum
adytum	#N/A	adytum
adz	#N/A	adze
adze	#N/A	adze
adzuki	#N/A	adzuki
aecidium	#N/A	aecidium
aegis	5	aegis
aeon	25	aeon
aerate	1	air
aeration	1	air
aerator	#N/A	air
aerial	129	air
aerialist	1	air
aerially	#N/A	air
aerie	1	aerie
aero	5	air
aerobatic	#N/A	air acrobat
aerobatics	1	air acrobat
aerobe	#N/A	aerobe air
aerobic	9	aerobics air
aerobically	2	aerobics air
aerobics	79	aerobics air
aerobiological	#N/A	air bio# #logy
aerobiology	#N/A	air bio# #logy
aerodonetics	#N/A	aerodonetics air
aerodrome	#N/A	air #drome
aerodynamic	22	air dynamic
aerodynamicist	#N/A	air dynamic
aerodynamics	16	air dynamic
aerodyne	3	aerodyne air
aeroembolism	#N/A	air embolism
aerofoil	#N/A	air foil
aerogram	#N/A	air graph
aerogramme	#N/A	air graph
aerograph	#N/A	air graph
aerographer	#N/A	air graph
aerographic	#N/A	air graph
aerologic	#N/A	air #logy
aerologist	#N/A	air #logy
aeromechanical	#N/A	air mechanic
aeromechanics	#N/A	air mechanic
aerometer	#N/A	air #metry
aerometric	#N/A	air #metry
aerometry	#N/A	air #metry
aeronaut	#N/A	air #naut
aeronautic	#N/A	air #naut
aeronautical	12	air #naut
aeronautically	#N/A	air #naut
aeronautics	9	air #naut
aeroneurosis	#N/A	air neurosis #osis
aerophobia	#N/A	air phobia
aerosol	14	aerosol air
aerospace	55	air space
aerosphere	#N/A	air sphere
aerostat	#N/A	air #stat
aerostatic	#N/A	air #stat
aerostatics	#N/A	air #stat
aerostation	#N/A	air #stat
aerotherapeutics	#N/A	air therapy
aertex	#N/A	aertex
aesthete	6	aesthetic
aesthetic	34	aesthetic
aesthetical	#N/A	aesthetic
aesthetically	12	aesthetic
aesthetician	#N/A	aesthetic
aestheticism	#N/A	aesthetic
aesthetics	15	aesthetic
afar	59	afar
afeard	11	fear
affability	4	affable
affable	6	affable
affableness	#N/A	affable
affably	2	affable
affair	1502	affair
affaire	1	affair
affect	568	affect
affectation	7	affect
affected	345	affect
affectedly	1	affect
affectedness	#N/A	affect
affecter	#N/A	affect
affecting	130	affect
affectingly	#N/A	affect
affection	431	affect
affectionate	115	affect
affectionately	31	affect
affectionateness	#N/A	affect
affective	4	affect
affectively	#N/A	affect
affectivity	#N/A	affect
affectless	1	affect
afferent	#N/A	afferent
affiance	#N/A	affiance
affiant	1	affiance
affidavit	100	affidavit
affiliate	15	affiliate
affiliation	25	affiliate
affine	#N/A	affinity
affined	#N/A	affinity
affinitive	#N/A	affinity
affinity	29	affinity
affirm	17	affirm
affirmable	#N/A	affirm
affirmance	#N/A	affirm
affirmation	27	affirm
affirmative	241	affirm
affirmatively	3	affirm
affirmer	#N/A	affirm
affix	6	affix
affixation	#N/A	affix
affixer	#N/A	affix
affixture	#N/A	affix
afflation	#N/A	afflatus
afflatus	1	afflatus
afflict	4	afflict
afflicted	65	afflict
afflicter	#N/A	afflict
afflicting	6	afflict
affliction	60	afflict
afflictive	1	afflict
afflictively	#N/A	afflict
affluence	7	affluent
affluent	15	affluent
affluently	#N/A	affluent
afflux	#N/A	ad# flux
afford	2266	afford
affordability	1	afford
affordable	33	afford
afforest	#N/A	ad# forest
afforestation	#N/A	ad# forest
affranchise	#N/A	ad# franchise
affray	#N/A	affray
affricate	#N/A	affricate
affricated	#N/A	ad# fricative
affrication	#N/A	affricate
affricative	#N/A	affricate
affright	2	ad# fright
affrighted	#N/A	ad# fright
affrightedly	#N/A	ad# fright
affront	30	affront
affronted	2	affront
affronter	#N/A	affront
affronting	#N/A	affront
affrontingly	#N/A	affront
afghan	29	afghan
aficionado	11	aficionado
afield	6	field
afire	25	fire
aflame	17	a# flame
afloat	85	a# float
aflutter	4	aflutter
afoot	52	a# foot
afore	19	afore
aforehand	1	afore hand
aforementioned	24	afore mention
aforesaid	4	afore say
aforethought	3	afore think
aforetime	#N/A	afore time
aforetimes	#N/A	afore time
afoul	11	afoul
afraid	12631	afraid
afresh	13	fresh
afro	57	afro
aft	180	aft
after	34812	after
afterbirth	5	after birth
afterburner	2	after burn
afterburning	#N/A	after burn
aftercare	5	after care
afterdamp	#N/A	after damp
afterdeck	2	after deck
aftereffect	3	after effect
aftergame	#N/A	after game
afterglow	16	after glow
afterguard	#N/A	after guard
afterhours	#N/A	after hour
afterimage	2	after imagine
afterlife	81	after life
afterload	#N/A	after load
aftermarket	2	after market
aftermath	53	aftermath
aftermost	#N/A	after much
afternoon	4666	after noon
afternoons	101	after noon
afterparty	#N/A	after party
afterpiece	#N/A	after piece
aftersale	#N/A	after sale
afterschool	5	after school
aftershave	55	after shave
aftershock	12	after shock
aftertaste	11	after taste
afterthought	13	after think
aftertime	#N/A	after time
aftertimes	#N/A	after time
afterward	112	after
afterwards	714	after
afterword	#N/A	after word
afterworld	1	after world
agama	#N/A	agama
agamid	#N/A	agama
agapanthus	3	agapanthus
agape	#N/A	gape
agar	1	agar
agarose	1	agar #ose
agate	2	agate
agateware	#N/A	agate ware
agave	2	agave
age	4039	age
aged	183	age
agedly	#N/A	age
agedness	#N/A	age
ageism	12	age
ageist	4	age
ageless	15	age
agelessness	#N/A	age
agency	991	agency
agenda	373	agenda
agendum	#N/A	agenda
agenesis	#N/A	a# genesis
agent	5235	agent
agential	#N/A	agent
agentive	#N/A	agent
ager	1	age
ageratum	1	ageratum
aggie	106	aggie
aggiornamento	#N/A	aggiornamento
agglomerate	#N/A	agglomerate
agglomerated	#N/A	agglomerate
agglomeration	#N/A	agglomerate
agglomerative	#N/A	agglomerate
agglutinant	#N/A	agglutinate
agglutinate	1	agglutinate
agglutination	#N/A	agglutinate
agglutinative	#N/A	agglutinate
agglutinin	1	agglutinate
aggradation	#N/A	aggradate
aggrandize	1	aggrandize grand
aggrandizement	1	aggrandize grand
aggrandizer	#N/A	aggrandize grand
aggravate	37	aggravate
aggravated	64	aggravate
aggravating	24	aggravate
aggravatingly	#N/A	aggravate
aggravation	59	aggravate
aggravator	#N/A	aggravate
aggregate	10	aggregate
aggregately	#N/A	aggregate
aggregation	2	aggregate
aggregative	#N/A	aggregate
aggregator	#N/A	aggregate
aggress	2	aggression
aggression	143	aggression
aggressive	405	aggression
aggressively	35	aggression
aggressiveness	20	aggression
aggressor	29	aggression
aggrieve	#N/A	grieve
aggrieved	10	grieve
aggrievedly	#N/A	grieve
aghast	7	aghast
agile	20	agile
agilely	#N/A	agile
agility	23	agile
aging	131	age
agitate	22	agitate
agitated	128	agitate
agitatedly	#N/A	agitate
agitation	25	agitate
agitator	11	agitate
agitprop	1	agitprop propaganda
agleam	#N/A	gleam
aglet	1	aglet
agley	#N/A	agley
aglitter	#N/A	a# glitter
aglow	24	glow
agnail	#N/A	agnail nail
agnate	5	agnate
agnatic	#N/A	agnate
agnation	#N/A	agnate
agnomen	#N/A	agnomen
agnosia	1	agnostic
agnostic	19	agnostic
agnostically	#N/A	agnostic
agnosticism	#N/A	agnostic
ago	14592	ago
agog	6	agog
agonic	#N/A	agonic
agonist	1	agonist
agonistic	#N/A	agonist
agonistically	#N/A	agonist
agonistics	#N/A	agonist
agonize	5	agony
agonizing	36	agony
agonizingly	#N/A	agony
agony	191	agony
agora	1	agora
agoraphobia	7	agora phobia
agoraphobic	9	agora phobia
agouti	#N/A	agouti
agrarian	8	agrarian agro#
agrarianism	#N/A	agrarian agro#
agree	3298	agree
agreeability	#N/A	agree
agreeable	81	agree
agreeableness	#N/A	agree
agreeably	3	agree
agreed	1832	agree
agreeing	106	agree
agreement	892	agree
agribusiness	7	agro# business
agricultural	48	agro# culture
agriculturalist	2	agro# culture
agriculturally	#N/A	agro# culture
agriculture	56	agro# culture
agriculturist	#N/A	agro# culture
agrobacterium	#N/A	agro# bacteria
agrobiologist	#N/A	agro# bio# #logy
agrochemical	#N/A	agro# chemical
agrological	#N/A	agro# #logy
agrology	#N/A	agro# #logy
agronomic	#N/A	agro# #nomy
agronomical	#N/A	agro# #nomy
agronomics	#N/A	agro# #nomy
agronomist	#N/A	agro# #nomy
agronomy	#N/A	agro# #nomy
aha	360	oh
ahistoric	#N/A	a# history
ahistorical	#N/A	a# history
ahold	307	a# hold
ahoy	189	ahoy
aid	709	aid
aide	103	aid
aider	1	aid
aides	32	aid
aidless	#N/A	aid
aids	54	aids
aigrette	#N/A	aigrette
aiguillette	#N/A	aiguillette
aikido	4	aikido
ail	11	ail
aileron	1	aileron
ailing	26	ail
ailment	26	ail #ment
aim	758	aim
aimer	3	aim
aiming	193	aim
aimless	14	aim
aimlessly	21	aim
aimlessness	#N/A	aim
air	7090	air
airbag	20	air bag
airbase	5	air base
airbed	#N/A	air bed
airboat	4	air boat
airborne	215	air bear
airbrush	9	air brush
aircraft	482	air craft
aircraftman	#N/A	air craft man
aircraftsman	1	air craft man
aircrew	3	air crew
airdrome	2	air #drome
airdrop	2	air drop
airfare	12	air fare
airfield	118	air field
airflow	7	air flow
airfoil	1	air foil
airforce	#N/A	air force
airframe	#N/A	air frame
airfreight	#N/A	air freight
airhead	27	air head
airily	#N/A	air
airiness	1	air
airing	32	air
airless	5	air
airlift	14	air lift
airline	331	air line
airliner	29	air line
airlock	42	air lock
airmail	17	air mail
airman	30	air man
airmanship	#N/A	air man
airmobile	1	air mobile
airpark	#N/A	air park
airplane	557	air plane
airplay	11	air play
airport	1940	air port
airpower	#N/A	air power
airproof	#N/A	air #proof
airscrew	#N/A	air screw
airshaft	#N/A	air shaft
airship	30	air ship
airshow	#N/A	air show
airsick	16	air sick
airsickness	2	air sick
airspace	82	air space
airspeed	24	air speed
airstream	8	air stream
airstrike	7	air strike
airstrip	57	air strip
airtight	57	air tight
airtime	13	air time
airwards	#N/A	air #ward
airwave	1	air wave
airway	83	air way
airwoman	#N/A	air woman
airworthiness	#N/A	air worth
airworthy	1	air worth
airy	16	air
aisle	379	aisle
aisled	#N/A	aisle
aitch	#N/A	aitch
aitchbone	#N/A	aitch bone
ajar	23	ajar
aka	52	aka
akimbo	4	akimbo
akin	14	kin
al	5306	al
ala	4	ala
alabaster	34	alabaster
alack	6	alack
alackaday	1	alack
alacritous	#N/A	alacrity
alacrity	5	alacrity
alameda	42	alameda
alanine	#N/A	alanine
alar	7	alar
alarm	1522	alarm
alarmclock	#N/A	alarm clock
alarmed	151	alarm
alarming	58	alarm
alarmingly	8	alarm
alarmism	#N/A	alarm
alarmist	17	alarm
alarum	3	alarm
alary	#N/A	alar
alas	195	alas
alb	1	alb
alba	34	alba
albacore	8	albacore
albatross	40	albatross
albedo	#N/A	albedo
albeit	38	albeit
albescence	#N/A	albescence #escence
albinism	2	albino
albino	59	albino
album	522	album
albumen	#N/A	albumin
albumenize	#N/A	albumin
albumin	4	albumin
albuminoidal	#N/A	albumin
albuminuria	#N/A	albumin urine
albuterol	#N/A	albuterol
alcazar	2	alcazar
alchemic	#N/A	alchemy chemical
alchemical	6	alchemy chemical
alchemically	1	alchemy chemical
alchemist	14	alchemy chemical
alchemistic	#N/A	alchemy chemical
alchemistical	#N/A	alchemy chemical
alchemize	1	alchemy chemical
alchemy	11	alchemy chemical
alcohol	845	alcohol
alcoholic	316	alcohol #aholic
alcoholically	#N/A	alcohol #aholic
alcoholism	43	alcohol
alcoholmeter	#N/A	alcohol #metry
alcoholometry	#N/A	alcohol
alcove	24	alcove
aldehyde	#N/A	aldehyde
alder	5	alder
alderman	41	alderman
aldermanic	#N/A	alderman
aldermanity	#N/A	alderman
aldermanship	#N/A	alderman
alderwoman	#N/A	alderman
aldosterone	#N/A	aldosterone
ale	202	ale
aleck	#N/A	aleck
alee	5	alee
alehouse	1	ale house
alembic	1	alembic
aleph	6	aleph
alephs	#N/A	aleph
alert	1051	alert
alertly	2	alert
alertness	4	alert
alewife	#N/A	ale wife
alexandrine	7	alexandrine
alexandrite	#N/A	alexandrite
alexia	25	a# #lexia
alexic	#N/A	a# #lexia
alfresco	7	alfresco
alga	#N/A	algae
algae	22	algae
algaecide	#N/A	algae #cide
algal	#N/A	algae
algarroba	#N/A	algarroba
algebra	90	algebra
algebraic	3	algebra
algebraically	#N/A	algebra
algebraist	#N/A	algebra
algid	#N/A	algid
algidity	#N/A	algid
alginate	2	alginate
algoid	#N/A	algae #oid
algological	#N/A	algae #logy
algologist	#N/A	algae #logy
algometry	#N/A	algo# #metry
algorism	#N/A	algorism
algorithm	27	algorithm
algorithmic	10	algorithm
alias	208	alias
alibi	426	alibi
alidade	#N/A	alidade
alien	889	alien
alienability	#N/A	alien
alienable	#N/A	alien
alienate	29	alien
alienation	22	alien
alienator	#N/A	alien
alienist	8	alien
aliens	491	alien
alight	21	alight
align	34	align
aligner	#N/A	align
alignment	67	align
alike	579	alike
alikeness	#N/A	alike
aliment	#N/A	aliment
alimental	#N/A	aliment
alimentary	4	aliment
alimentation	#N/A	aliment
alimentative	#N/A	aliment
alimony	132	alimony
aliped	#N/A	aliped #ped
aliphatic	#N/A	aliphatic
aliquant	#N/A	aliquant
aliquot	#N/A	aliquot
alit	2	alight
alive	7878	alive live
aliveness	#N/A	alive live
alkalescency	#N/A	alkali #escence
alkali	18	alkali
alkalimeter	#N/A	alkali #metry
alkaline	16	alkali
alkalinity	#N/A	alkali
alkalinize	1	alkali
alkalization	#N/A	alkali
alkalize	1	alkali
alkaloid	8	alkali #oid
alkalosis	2	alkali #osis
alkane	1	alkane
alkanet	#N/A	alkanet
alkene	#N/A	alkene
alky	21	alky
alkyd	1	alkyd
alkyl	#N/A	alkyl
alkylation	#N/A	alkyl
all	263255	all
allantois	#N/A	allantois
allay	17	allay
allayer	#N/A	allay
allayment	#N/A	allay
allegation	27	allege
allege	11	allege
allegeable	#N/A	allege
alleged	203	allege
allegedly	113	allege
alleger	#N/A	allege
allegiance	159	allegiance
allegiant	2	allegiance
allegoric	#N/A	allegory
allegorical	8	allegory
allegorically	#N/A	allegory
allegorist	#N/A	allegory
allegoristic	#N/A	allegory
allegorize	#N/A	allegory
allegory	12	allegory
allegretto	#N/A	allegro
allegro	26	allegro
allele	2	allele
allelic	#N/A	allele
alleluia	31	hallelujah
allemande	6	allemande
allergen	3	allergy genesis
allergenic	#N/A	allergy genesis
allergic	413	allergy
allergist	2	allergy
allergy	86	allergy
alleviate	23	alleviate
alleviation	#N/A	alleviate
alleviative	#N/A	alleviate
alleviator	#N/A	alleviate
alleviatory	#N/A	alleviate
alley	831	alley
alleyway	40	alley
alliaceous	#N/A	alliaceous
alliance	465	ally
allied	147	ally
allies	260	ally
alligator	178	alligator
alliterate	#N/A	alliterate
alliteration	9	alliterate
alliterative	1	alliterate
alliteratively	#N/A	alliterate
alliterativeness	#N/A	alliterate
allium	1	allium
allocable	#N/A	allocate
allocate	8	allocate
allocation	10	allocate
allocative	#N/A	allocate
allocator	#N/A	allocate
allocution	2	ad# locution
allogeneic	#N/A	allo# genesis
allograft	3	allo# graft
allograph	#N/A	allo# graph
allomorph	#N/A	allo# morpheme
allomorphic	#N/A	allo# morpheme
allonym	#N/A	allo# #nym
allopath	#N/A	allo# #pathy
allopathic	#N/A	allo# #pathy
allopathically	#N/A	allo# #pathy
allophone	#N/A	allo# phone
allopolyploid	#N/A	allo# poly# #ploid
allopurinol	1	allopurinol
allosteric	#N/A	allosteric
allot	8	allot
allotment	19	allot
allotrope	#N/A	allo# #tropy
allotropic	#N/A	allo# #tropy
allotropically	#N/A	allo# #tropy
allotropy	#N/A	allo# #tropy
allotter	#N/A	allot
allover	2	all over
allow	2263	allow
allowable	5	allow
allowableness	#N/A	allow
allowably	#N/A	allow
allowance	265	allow
allowedly	#N/A	allow
alloy	52	alloy
allspice	3	allspice
allude	10	allude
allure	30	allure
allurement	#N/A	allure
allurer	#N/A	allure
alluring	21	allure
alluringly	#N/A	allure
alluringness	#N/A	allure
allusion	6	allude
allusive	#N/A	allude
allusively	#N/A	allude
allusiveness	#N/A	allude
alluvia	#N/A	alluvial
alluvial	1	alluvial
alluvium	#N/A	alluvial
ally	1666	ally
alma	294	alma
almagest	#N/A	almagest
almanac	43	almanac
almandine	2	almandine
almightily	#N/A	almighty all might
almightiness	2	almighty all might
almighty	446	almighty all might
almond	56	almond
almoner	#N/A	almoner
almonry	#N/A	almoner
almost	9857	almost
alms	25	alms
almsgiver	#N/A	alms give
almsgiving	#N/A	alms give
almshouse	2	alms house
almsman	#N/A	alms man
almswoman	#N/A	alms woman
alnico	#N/A	alnico
aloe	15	aloe
aloft	37	aloft
aloha	149	aloha
alone	15735	alone
aloneness	1	alone
along	9330	along
alongshore	#N/A	along shore
alongside	192	along side
aloof	33	aloof
aloofly	#N/A	aloof
aloofness	#N/A	aloof
alopecia	7	alopecia
aloud	94	aloud loud
alp	6	alps
alpaca	10	alpaca
alpenglow	#N/A	alps glow
alpenhorn	#N/A	alps horn
alpenstock	#N/A	alps stock
alpha	414	alpha
alphabet	127	alphabet alpha
alphabetic	#N/A	alphabet alpha
alphabetical	44	alphabet alpha
alphabetically	30	alphabet alpha
alphabetization	#N/A	alphabet alpha
alphabetize	5	alphabet alpha
alphabetizer	#N/A	alphabet alpha
alphanumeric	5	alphabet number
alphanumerical	#N/A	alphabet number
alphorn	#N/A	alps horn
alpine	65	alps
alpinism	#N/A	alps
alpinist	#N/A	alps
alprazolam	#N/A	alprazolam #zolam
already	16246	already
alright	4044	alright right
alsike	#N/A	alsike
also	10528	also
alt	12	alt
altar	259	altar
altarpiece	2	altar piece
alter	244	alter
alterability	#N/A	alter
alterable	#N/A	alter
alterably	#N/A	alter
alteration	36	alter
alterative	#N/A	alter
altercate	#N/A	altercate
altercation	37	altercate
altercative	#N/A	altercate
alternant	#N/A	alternate
alternate	180	alternate
alternately	4	alternate
alternating	21	alternate
alternation	2	alternate
alternative	476	alternative
alternatively	5	alternative
alternativeness	#N/A	alternate
alternator	18	alternate
althea	46	althea
althorn	#N/A	alt horn
although	2143	although
altimeter	23	alto# #metry
altimetry	#N/A	alto# #metry
altissimo	#N/A	alto#
altitude	198	altitude alto#
altitudinal	#N/A	altitude alto#
alto	69	alto
altogether	327	all together
altruism	11	altruism
altruist	1	altruism
altruistic	18	altruism
altruistically	1	altruism
alular	#N/A	alular
alum	7	alum
alumina	#N/A	aluminum
aluminate	#N/A	aluminum
aluminiferous	#N/A	aluminum #ferous
aluminize	#N/A	aluminum
aluminothermy	#N/A	aluminum thermal
aluminous	#N/A	aluminum
aluminum	115	aluminum
alumna	1	alumni
alumnae	4	alumni
alumni	89	alumni
alumnus	24	alumni
alumroot	#N/A	root
alveolar	4	alveoli
alveoli	4	alveoli
alveolus	1	alveoli
always	33418	always
alyssum	#N/A	alyssum
alzheimer	85	alzheimer
am	56438	be
amah	1	amah
amalgam	9	amalgam
amalgamable	#N/A	amalgam
amalgamate	#N/A	amalgam
amalgamated	6	amalgam
amalgamation	6	amalgam
amalgamative	#N/A	amalgam
amalgamator	#N/A	amalgam
amandine	2	amandine
amanita	1	amanita
amantadine	#N/A	amantadine
amanuenses	#N/A	amanuensis
amanuensis	2	amanuensis
amaranth	2	amaranth
amaranthine	#N/A	amaranth
amarelle	#N/A	amarelle
amaretto	22	amaretto
amaryllidaceous	#N/A	amaryllis
amaryllis	5	amaryllis
amass	3	amass mass
amasser	#N/A	amass mass
amassment	1	amass mass
amateur	334	amateur
amateurish	19	amateur
amateurishly	#N/A	amateur
amateurishness	#N/A	amateur
amateurism	1	amateur
amateurship	#N/A	amateur
amative	#N/A	amative
amatively	#N/A	amative
amativeness	#N/A	amative
amatol	#N/A	amatol
amatory	#N/A	amatory
amaze	82	amaze
amazed	261	amaze
amazedly	#N/A	amaze
amazedness	#N/A	amaze
amazement	36	amaze
amazing	4167	amaze
amazingly	91	amaze
amazonite	#N/A	amazonite
ambary	#N/A	ambary
ambassador	689	ambassador
ambassadorial	2	ambassador
ambassadorship	3	ambassador
ambassadress	#N/A	ambassador
amber	473	amber
ambergris	10	ambergris
amberoid	#N/A	amber #oid
ambiance	8	ambience
ambidexterity	#N/A	ambi# dexterity
ambidexterous	#N/A	ambi# dexterity
ambidextrous	12	ambi# dexterity
ambidextrously	#N/A	ambi# dexterity
ambidextrousness	#N/A	ambi# dexterity
ambience	37	ambience
ambient	26	ambient
ambiguity	14	ambiguous
ambiguous	37	ambiguous
ambiguously	#N/A	ambiguous
ambiguousness	#N/A	ambiguous
ambit	#N/A	ambit
ambition	273	ambition
ambitionless	#N/A	ambition
ambitious	243	ambition
ambitiously	1	ambition
ambitiousness	#N/A	ambition
ambivalence	12	ambi# valence
ambivalent	12	ambi# valence
amble	5	amble
ambler	6	amble
ambling	1	amble
amblygonite	#N/A	amblygonite
amblyopia	1	amblyopia #opia
amblyopic	#N/A	amblyopia #opia
ambo	#N/A	ambo
ambos	4	ambo
amboyna	#N/A	amboyna
ambrosia	49	ambrosial
ambrosial	1	ambrosial
ambrosially	#N/A	ambrosial
ambry	#N/A	ambry
ambulance	1143	ambulance
ambulant	#N/A	ambulate
ambulate	#N/A	ambulate
ambulation	1	ambulate
ambulatory	12	ambulate
ambuscade	#N/A	ambuscade
ambush	277	ambush
ambusher	#N/A	ambush
amebic	1	amoeba
ameliorable	#N/A	ameliorate
ameliorant	#N/A	ameliorate
ameliorate	2	ameliorate
amelioration	1	ameliorate
ameliorative	#N/A	ameliorate
ameliorator	#N/A	ameliorate
amen	1325	amen
amenability	#N/A	amenable
amenable	9	amenable
amenableness	#N/A	amenable
amenably	#N/A	amenable
amend	38	amend
amendable	#N/A	amend
amendatory	#N/A	amend
amender	#N/A	amend
amendment	209	amend
amends	94	amend
amenity	#N/A	amenity
amenorrhea	#N/A	a# meno# #rrhea
amentia	#N/A	amentia
amerce	#N/A	amerce
americanize	1	americanize
americium	#N/A	americium
amethyst	6	amethyst
amethystine	#N/A	amethyst
amiability	1	amiable
amiable	30	amiable
amiableness	#N/A	amiable
amiably	4	amiable
amicability	#N/A	amicable
amicable	13	amicable
amicableness	#N/A	amicable
amicably	10	amicable
amice	1	amice
amid	45	amid
amide	#N/A	amide
amidic	#N/A	amide
amidogen	#N/A	amidogen
amidships	15	amid ship
amidst	35	amid
amigo	259	amigo
amine	1	amine
amino	31	amine
aminoacidemia	#N/A	amine acid #emia
aminoaciduria	#N/A	amine acid urine
aminophenol	#N/A	amine phenol
amiss	38	amiss mis#
amitosis	#N/A	amitosis mitosis #osis
amitotic	#N/A	amitosis mitosis #osis
amity	27	amity
ammeter	1	ammeter #metry
ammine	#N/A	amine
ammo	274	munition
ammonal	#N/A	ammonium
ammonia	76	ammonium
ammoniac	1	ammonium
ammoniate	#N/A	ammonium
ammonic	#N/A	ammonium
ammonite	#N/A	ammonite
ammonites	#N/A	ammonite
ammonium	26	ammonium
ammunition	300	munition
amnesia	189	amnesia
amnesiac	2	amnesia
amnesic	2	amnesia
amnestic	#N/A	amnesia
amnesty	68	amnesty
amniocentesis	3	amniotic centesis
amnion	#N/A	amniotic
amniotic	14	amniotic
amoeba	16	amoeba
amoebae	1	amoeba
amoebaean	#N/A	amoeba
amoebic	3	amoeba
amoeboid	1	amoeba
amok	26	amok
amole	#N/A	amole
among	1729	among
amongst	364	among
amontillado	3	amontillado
amoral	10	a# moral
amorality	2	a# moral
amoretto	#N/A	amoretto
amorism	#N/A	amorous
amorist	#N/A	amorous
amoroso	5	amorous
amorous	47	amorous
amorously	#N/A	amorous
amorousness	#N/A	amorous
amorphous	7	amorphous a# morph
amorphously	#N/A	amorphous a# morph
amorphousness	#N/A	amorphous a# morph
amortizable	#N/A	amortize
amortization	7	amortize
amortize	4	amortize
amount	1262	amount
amour	95	amorous
amoxicillin	#N/A	amoxicillin
amp	93	ampere
ampelopsis	#N/A	ampelopsis #opsis
amperage	5	ampere
ampere	#N/A	ampere
ampersand	3	ampersand
amphetamine	15	amphetamine amine
amphibian	20	amphibian amphi#
amphibiotic	#N/A	amphibiotic amphi#
amphibious	30	amphibian amphi#
amphibiously	#N/A	amphibian amphi#
amphibiousness	#N/A	amphibian amphi#
amphibole	#N/A	amphibole
amphibological	#N/A	amphibology
amphibology	#N/A	amphibology
amphiboly	#N/A	amphiboly
amphibrach	#N/A	amphibrach
amphigoric	#N/A	amphigory
amphigory	#N/A	amphigory
amphimacer	#N/A	amphimacer
amphioxus	#N/A	amphioxus
amphipod	#N/A	amphipod amphi# #pod
amphiprostyle	#N/A	amphiprostyle
amphisbaena	#N/A	amphisbaena
amphitheater	5	amphi# theater
amphitheatric	#N/A	amphi# theater
amphitheatrically	#N/A	amphi# theater
amphora	1	amphora
amphoteric	#N/A	amphoteric
ampicillin	2	ampicillin penicillin
ample	93	ample
ampleness	#N/A	ample
amplification	8	ample #ify
amplificatory	#N/A	ample #ify
amplifier	16	ample #ify
amplify	19	ample #ify
amplitude	6	ample
amply	18	ample
ampoule	#N/A	ampulla
ampulla	#N/A	ampulla
amputate	44	amputate
amputation	43	amputate
amputee	10	amputate
amrita	#N/A	amrita
amt	1	amt
amuck	26	amok
amulet	118	amulet
amusable	#N/A	amuse
amuse	133	amuse
amused	128	amuse
amusedly	1	amuse
amusement	191	amuse
amuser	#N/A	amuse
amusing	469	amuse
amusingly	4	amuse
amusingness	#N/A	amuse
amygdala	3	amygdala
amygdalate	#N/A	amygdala
amygdaline	#N/A	amygdala
amygdaloidal	#N/A	amygdala
amygdule	#N/A	amygdule
amyl	11	amyl
amylase	8	amylase
amyloid	#N/A	amyloid
amylopsin	#N/A	amylopsin amylase
amyotrophic	#N/A	a# myo# #trophy
an	95071	a
anabaena	#N/A	anabaena
anabas	#N/A	anabas
anabasis	#N/A	anabasis
anabatic	#N/A	anabatic
anabolic	8	anabolic
anabolism	#N/A	anabolic
anabranch	#N/A	anabranch ana# branch
anacardiaceous	#N/A	anacardiaceae
anachronic	#N/A	anachronism ana# #chrone
anachronism	5	anachronism ana# #chrone
anachronistic	3	anachronism ana# #chrone
anachronistically	#N/A	anachronism ana# #chrone
anachronous	#N/A	anachronism ana# #chrone
anachronously	#N/A	anachronism ana# #chrone
anacoluthia	#N/A	anacoluthon
anacoluthic	#N/A	anacoluthon
anacoluthon	#N/A	anacoluthon
anaconda	24	anaconda
anacrusis	#N/A	anacrusis
anadem	#N/A	anadem
anadiplosis	#N/A	anadiplosis #osis
anaerobe	#N/A	a# aerobe
anaerobia	#N/A	a# aerobe
anaerobic	4	a# aerobe
anaerobium	#N/A	anaerobium
anaesthetize	1	anesthetize
anaglyph	#N/A	anaglyph
anaglyphic	#N/A	anaglyph
anaglyptic	#N/A	anaglyph
anagogic	1	anagogic
anagogical	#N/A	anagogic
anagram	26	anagram
anagrammatic	#N/A	ana# grammar
anagrammatically	#N/A	ana# grammar
anagrammatist	#N/A	ana# grammar
anagrammatize	#N/A	ana# grammar
anagrams	12	anagram
anal	138	anal
analectic	#N/A	analect
analects	#N/A	analect
analeptic	1	analeptic
analgesia	3	analgesia
analgesic	5	analgesia
anally	5	anal
analog	12	analog
analogical	#N/A	analog
analogically	#N/A	analog
analogism	#N/A	analog
analogist	#N/A	analog
analogize	#N/A	analog
analogous	4	analog
analogously	#N/A	analog
analogousness	#N/A	analog
analogue	5	analog
analogy	58	analog
analphabet	#N/A	a# alphabet alpha
analphabetic	#N/A	a# alphabet alpha
analphabetism	#N/A	a# alphabet alpha
analyses	7	analyze
analysis	563	analyze
analyst	177	analyze
analytic	4	analytics analyze
analytical	30	analytics analyze
analytically	#N/A	analytics analyze
analytics	#N/A	analyze
analyzability	#N/A	analyze
analyzable	1	analyze
analyze	165	analyze
analyzer	26	analyze
anamnesis	#N/A	anamnesis
anamorphic	#N/A	anamorph morph
anamorphoscope	#N/A	anamorph morph scope
[truncated: 59,801 more rows]

## Sheet: Family list
Word_family
#aholic
#algia
#archy
#ase
#ate
#blast
#board
#ceps
#chrone
#cide
#clast
#cline
#coccus
#conazole
#cracy
#crine
#cyte
#derm
#dom
#dox
#drome
#ectomy
#emia
#enchyma
#ene
#ergic
#escence
#esis
#esthesia
#ferous
#fold
#gamy
#genarian
#glot
#gnomonic
#gnomy
#gon
#gony
#grade
#gyny
#hedron
#hood
#iasis
#iatry
#ide
#ify
#illion
#in
#ine
#ite
#itis
#lalia
#latry
#lepsy
#less
#let
#lexia
#ling
#lite
#logue
#logy
#loquy
#machy
#mancy
#ment
#mer
#mere
#metry
#mony
#naut
#nomy
#nym
#ode
#odont
#oid
#oma
#on
#opia
#ose
#osis
#oxia
#parous
#pathy
#ped
#penia
#pepsia
#phage
#phane
#phany
#phasia
#philia
#phone
#phoria
#phyll
#phyte
#plasia
#plast
#plasty
#plegia
#plex
#ploid
#pnea
#pod
#poly
#proof
#rrhagia
#rrhea
#saur
#scope
#sol
#some
#sophy
#sphere
#stasis
#stat
#taxis
#tet
#thecium
#thymia
#tomy
#topia
#topy
#tripsy
#tron
#trophy
#tropy
#tuple
#ule
#urgy
#uria
#vore
#ward
#wise
#zolam
#zoon
a
a#
aardvark
aardwolf
ab#
abaca
aback
abacus
abaft
abalone
abandon
abase
abash
abate
abattoir
abbey
abbreviate
abdicate
abdomen
abduct
abeam
abecedary
abele
aberration
abet
abeyance
abhor
abide
abiogenesis
abject
abjure
ablate
ablative
ablaut
able
ablution
abnegate
abolish
abominate
aborigine
abort
abound
about
above
abracadabra
abrade
abreast
abridge
abroad
abrogate
abrupt
abscess
abscise
abscissa
abscond
abseil
absent
absinthe
absolute
absolve
absorb
abstain
abstemious
abstergent
abstinent
abstract
abstruse
absurd
abundant
abuse
abut
abutilon
abuzz
abysmal
abyss
acacia
academy
acajou
acanthocephalan
acanthodian
acanthus
acatalectic
accede
accelerate
accent
accept
access
accession
accessory
accident
accipiter
acclaim
acclimate
acclivity
accolade
accommodate
accompany
accomplice
accomplish
accord
accordant
according
accordion
accost
accouchement
account
accouter
accredit
accretion
accrue
acculturate
accumulate
accurate
accurse
accusative
accuse
accustom
ace
acerbic
acetabulum
acetaminophen
acetanilide
acetate
acetone
acetum
acetyl
acetylene
ach
achalasia
ache
achieve
aciculate
acid
acknowledge
acme
acne
acolyte
aconitum
acorn
acoustic
acquaint
acquiesce
acquire
acquit
acre
acrid
acrimony
acro#
acrobat
acrogenic
acrolith
acromion
acronym
acropolis
across
acrostic
acryl
act
actin
actinia
actinism
actinium
active
actor
actual
actually
actuary
actuate
acu#
acuity
aculeate
acumen
acuminate
acute
acyclovir
acyl
ad#
adage
adagio
adamant
adapt
add
addax
adder
addict
addle
address
adduce
adduct
adenine
adeno#
adenylyl
adept
adequate
adhere
adiabatic
adiaphorous
adieu
adipocerous
adipose
adjective
adjourn
adjudicate
adjunct
adjure
adjust
adjutant
adjuvant
administer
admiral
admire
admit
admonish
admonitory
adnominal
ado
adobe
adolescent
adopt
adore
adorn
adrenal
adrenaline
adroit
adscript
adularia
adulate
adult
adulterate
adumbrate
advance
advantage
advection
advent
adventitious
adventure
adverb
adverse
advertent
advertise
advise
advocate
adytum
adze
adzuki
aecidium
aegis
aeon
aerie
aerobe
aerobics
aerodonetics
aerodyne
aerosol
aertex
aesthetic
afar
affable
affair
affect
afferent
affiance
affidavit
affiliate
affinity
affirm
affix
afflatus
afflict
affluent
afford
affray
affricate
affront
afghan
aficionado
aflutter
afore
afoul
afraid
afro
aft
after
aftermath
agama
agapanthus
agar
agate
agave
age
agency
agenda
agent
ageratum
aggie
aggiornamento
agglomerate
agglutinate
aggradate
aggrandize
aggravate
aggregate
aggression
aghast
agile
agitate
agitprop
aglet
agley
agnail
agnate
agnomen
agnostic
ago
agog
agonic
agonist
agony
agora
agouti
agrarian
agree
agro#
ahoy
aid
aids
aigrette
aiguillette
aikido
ail
aileron
aim
air
aisle
aitch
ajar
aka
akimbo
al
ala
alabaster
alack
alacrity
alameda
alanine
alar
alarm
alas
alb
alba
albacore
albatross
albedo
albeit
albescence
albino
album
albumin
albuterol
alcazar
alchemy
alcohol
alcove
aldehyde
alder
alderman
aldosterone
ale
aleck
alee
alembic
aleph
alert
alexandrine
alexandrite
alfresco
algae
algarroba
algebra
algid
alginate
algo#
algorism
algorithm
alias
alibi
alidade
alien
alight
align
alike
aliment
alimony
aliped
aliphatic
aliquant
aliquot
alive
alkali
alkane
alkanet
alkene
alky
alkyd
alkyl
all
allantois
allay
allege
allegiance
allegory
allegro
allele
allemande
allergy
alleviate
alley
alliaceous
alligator
alliterate
allium
allo#
allocate
allopurinol
allosteric
allot
allow
alloy
allspice
allude
allure
alluvial
ally
alma
almagest
almanac
almandine
almighty
almond
almoner
almost
alms
alnico
aloe
aloft
aloha
alone
along
aloof
alopecia
aloud
alpaca
alpha
alphabet
alprazolam
alps
already
alright
alsike
also
alt
altar
alter
altercate
alternate
alternative
althea
although
altitude
alto
alto#
altruism
alular
alum
aluminum
alumni
alveoli
always
alyssum
alzheimer
amah
amalgam
amandine
amanita
amantadine
amanuensis
amaranth
amarelle
amaretto
amaryllis
amass
amateur
amative
amatol
amatory
amaze
amazonite
ambary
ambassador
amber
ambergris
ambi#
ambience
ambient
ambiguous
ambit
ambition
amble
amblygonite
amblyopia
ambo
amboyna
ambrosial
ambry
ambulance
ambulate
ambuscade
ambush
ameliorate
amen
amenable
amend
amenity
amentia
amerce
americanize
americium
amethyst
amiable
amicable
amice
amid
amide
amidogen
amigo
amine
amiss
amitosis
amity
ammeter
ammonite
ammonium
amnesia
amnesty
amniotic
amoeba
amok
amole
among
amontillado
amoretto
amorous
amorphous
amortize
amount
amoxicillin
ampelopsis
ampere
ampersand
amphetamine
amphi#
amphibian
amphibiotic
amphibole
amphibology
amphiboly
amphibrach
amphigory
amphimacer
amphioxus
amphipod
amphiprostyle
amphisbaena
amphora
amphoteric
ampicillin
ample
ampulla
amputate
amrita
amt
amulet
amuse
amygdala
amygdule
amyl
amylopsin
ana#
anabaena
anabas
anabasis
anabatic
anabolic
anabranch
anacardiaceae
anachronism
anacoluthon
anaconda
anacrusis
anadem
anadiplosis
anaerobium
anaglyph
anagogic
anagram
anal
analect
analeptic
analgesia
analog
analytics
analyze
anamnesis
anamorph
anaphase
anaphor
anaphylaxis
anaplastic
anaptotic
anarchy
anastomosis
anastrophe
anathema
anatine
anatomy
anatropous
ancestor
anchor
anchorite
anchovy
ancient
ancillary
ancon
and
andante
andesine
andesite
andiron
andradite
andro#
androecial
androgen
android
anecdote
anechoic
anemia
anemo#
anemone
anemophily
anent
aneroid
anesthetize
aneurism
anew
anfractuous
angel
angelica
angelus
anger
angina
angio#
angiosperm
angle
anglesite
anglicism
anglo#
angora
angostura
angry
angst
angstrom
anguish
angus
anhinga
anhydrite
ani
anile
aniline
animadvert
animal
animate
anime
animism
animosity
anion
anise
anisole
anisotropy
ankh
ankle
anlage
annals
annatto
anneal
annelid
annex
annihilate
anniversary
annotate
announce
annoy
annual
annuity
annul
annular
annulet
annunciate
anode
anodize
anodyne
anoestrous
anoint
anole
anomia
anon
anonymous
anopheles
anorak
anorexia
anorthic
anserine
answer
ant
anta
antacid
antaean
antagonize
antarctic
ante
anteater
antecede
antediluvian
antelope
antenna
antepartum
antependium
anterior
anthelmintic
anthem
anthemion
anther
anthodium
anthology
anthracite
anthracnose
anthrax
anthropic
anti
antibiotic
antic
anticipate
antidote
antigen
antilegomena
antilogy
antimacassar
antimonite
antimony
antiphon
antique
antiquity
antirrhinum
antler
antonomasia
antonym
antsy
anuran
anuria
anus
anvil
anxiety
any
aorist
aorta
aoudad
apace
apache
apagoge
apart
apartheid
apartment
apatite
ape
apercu
aperient
aperitif
aperture
apex
aphaeresis
aphelion
aphesis
aphid
aphis
aphorism
aphrodisiac
apian
apiary
aplitic
aplomb
apocalypse
apocopate
apocrine
apocryphal
apodictic
apodosis
apogamic
apogeal
apogee
apollonian
apologue
apology
aponeurosis
apophasis
apophyge
apoplectic
apoptosis
aposiopesis
apostate
apostil
apostle
apostrophe
apothecary
apothecial
apothegm
apothem
apotheosis
app
appall
appaloosa
apparatchik
apparatus
apparel
apparent
apparition
appeal
appear
appease
appellate
append
appetency
appetite
applaud
apple
applet
apply
appoggiatura
appoint
apportion
appose
apposite
apposition
appraise
appreciate
apprehend
apprentice
apprize
approach
approbate
appropriate
approve
approximate
appurtenant
apricot
april
apriority
apron
apropos
apse
apt
apteral
apteryx
aquacade
aqualung
aquarelle
aquarium
aquarius
aquatic
aquatint
aquavit
aqueduct
aqueous
aquifer
aquilegia
aquiline
arabesque
arabic
arabidopsis
arabinose
arable
arachnid
aragonite
araldite
araliaceous
arapaima
araucaria
arbalest
arbitrary
arbitrate
arbor
arboretum
arbutus
arc
arcade
arcadia
arcane
arch
arch#
archaeopteryx
archaic
archegoniate
archenteron
archeo#
archer
archetype
archimandrite
archipelago
architect
architrave
archive
archivolt
archon
arctic
arcuate
ardent
ardor
arduous
area
areca
arena
areo#
areola
argali
argent
argil
arginine
argon
argosy
argot
argue
argufy
argyle
aria
arid
arietta
aright
aril
arioso
arise
arista
aristocrat
arithmetic
ark
arm
armada
armadillo
armageddon
armament
armature
armiger
armillary
armistice
armoire
armor
army
arnica
aroid
aroma
aromatase
around
arouse
arpeggio
arrack
arraign
arrange
arrant
arras
array
arrear
arrest
arrive
arroba
arrogant
arrogate
arrow
arroyo
arsenal
arsenic
arsine
arsis
arson
art
artery
artesian
arthro#
artichoke
article
articular
articulate
artifact
artillery
artisan
arugula
arum
arundinaceous
aryl
arytenoid
as
asafetida
asana
asbestos
ascend
ascertain
ascetic
ascidium
asclepiad
ascorbic
ascosporic
ascot
asdic
ash
ashlar
ashram
aside
asinine
ask
askance
askew
asp
asparagus
aspartame
aspartate
aspect
aspen
aspergillum
asperity
asperse
aspersorium
asphalt
asphodel
asphyxiate
aspic
aspidistra
aspirate
aspire
aspirin
ass
assai
assail
assassin
assault
assay
assegai
assemble
assent
assert
assess
asset
asseverate
assibilate
assiduous
assign
assimilate
assist
assize
associate
assoil
assonate
assort
assuage
assume
assure
astatine
aster
asterisk
asterism
astern
asteroid
asthenia
astheno#
asthma
astigmatism
astir
astonish
astound
astragal
astrakhan
astral
astray
astrictive
astride
astringe
astrolabe
astute
astylar
asunder
asylum
asymptote
asyndeton
at
ataman
atavistic
ataxia
atelectasis
atelier
atenolol
atheling
athenaeum
athermancy
atheroma
athlete
athodyd
athwart
atlantic
atlas
atlatl
atman
atmosphere
atoll
atom
atone
atopic
atrabilious
atrazine
atresia
atrium
atrocity
atropine
atropism
attach
attack
attain
attaint
attar
attempt
attend
attention
attenuate
attest
attic
attire
attitude
attorney
attract
attribute
attrition
attune
aubergine
aubrietia
auburn
auction
audacity
audible
audience
audit
audition
auditorium
auger
aught
augment
augur
august
auk
aula
auld
aunt
aura
aural
aureate
aureole
auricle
aurochs
aurora
aurum
auscultate
auspicious
austenite
austere
austral
australopith
autarchy
authentic
author
authority
autism
auto
auto#
autobahn
autocephaly
autochthon
autoclave
autodyne
autogiro
autologous
automatic
autopsy
autosome
autotype
autumn
auxano#
auxiliary
avadavat
avail
available
avalanche
avarice
avatar
ave
avenge
aventurine
avenue
aver
average
averse
avert
avian
aviation
avid
avionic
avis
avocado
avocation
avocet
avoid
avoirdupois
avouch
avow
avulsion
avuncular
aw
awake
award
aware
away
awe
aweigh
awful
awkward
awl
awn
awning
awry
ax
axel
axil
axilla
axiology
axiom
axis
axle
axolotl
axon
ayah
ayatollah
aye
azalea
azimuth
azoic
azote
azoth
azure
b
baa
babbitt
babble
babe
baboon
babu
babul
babushka
baby
baccalaureate
baccarat
bacchanal
bachelor
bacillus
bacitracin
back
backlash
backup
baclofen
bacon
bacteria
bad
badge
badger
badinage
badminton
baffle
bag
bagasse
bagatelle
bagel
baggage
bagnio
baguette
bah
baht
bail
bailey
bait
baize
bake
bakelite
baklava
baksheesh
bal
balaclava
balalaika
balance
balata
balboa
balbriggan
balcony
bald
baldachin
balderdash
baldric
bale
baleen
baleful
balk
balkanize
ball
ballad
ballast
ballerina
ballet
ballista
ballistic
ballonet
balloon
ballot
ballottement
ballpark
ballpoint
ballsy
bally
balm
balmacaan
balneal
baloney
balsa
balsam
baluster
balustrade
bam
bambino
bamboo
bamboozle
ban
banal
banana
banc
band
bandage
bandanna
bandeau
banderole
bandicoot
bandit
bandoleer
bandore
bandura
bandy
bane
bang
bangle
bangtail
banish
banister
banjo
bank
bankrupt
banner
bannerol
bannock
banns
banquet
banshee
bantam
banter
bantling
bantu
banyan
banzai
baobab
bap
baptize
bar
barb
barbaric
barbecue
barber
barbet
barbette
barbican
barbiturate
barcarole
bard
bare
barf
bargain
barge
bariatrics
barilla
barista
barite
baritone
barium
bark
barley
barm
barn
barnacle
barney
barnstorm
baro#
baron
barong
baroque
barouche
barra
barrack
barracuda
barrage
barramundi
barratry
barrel
barren
barret
barrette
barricade
barrier
barrio
barrister
barrow
barter
bartizan
baryon
bas
basal
basalt
bascule
base
basement
basenji
bash
bashful
basic
basil
basilica
basilisk
basin
basinet
bask
basket
basophile
bass
basset
bassinet
basso
bassoon
bast
bastard
baste
bastille
bastinado
bastion
bat
batch
bate
bateau
batfowl
bath
bathos
bathy#
batik
batiste
baton
battalion
batten
batter
battery
battle
battledore
battlement
battue
batty
bauble
baud
bauhinia
bauxite
bawbee
bawdy
bawl
bay
bayesian
bayonet
bayou
bazaar
bazillion
bazooka
bdellium
be
be#
beach
beacon
bead
beadle
beagle
beak
beaker
beam
bean
bear
beard
beardtongue
beast
beat
beatify
beatnik
beau
beauty
beaver
bebop
because
beccafico
beck
beckon
become
bed
bedaub
bedazzle
bedeck
bedight
bedizen
bedlam
bedraggle
bee
beech
beef
beefcake
beep
beer
beestings
beeswing
beet
beetle
befall
before
beg
beget
begin
begonia
beguine
begum
behalf
behave
behemoth
behest
behind
behold
behoof
behoove
beige
beignet
belay
belch
beldam
beleaguer
belemnite
belfry
believe
belike
bell
belladonna
belle
belletrist
bellicose
belligerent
bellow
bellum
bellwether
bellwort
belly
belong
below
belt
belter
beluga
belvedere
bema
bemuse
bench
bend
bene#
beneath
benedict
benefactor
benefit
benevolence
bengaline
benign
benison
benne
benthos
bento
bentonite
benzene
benzine
benzoate
benzodiazepine
benzoin
benzoyl
benzyl
bequeath
bequest
berate
berceuse
bereave
beret
berg
bergamot
beriberi
berk
berkelium
berm
berretta
berry
berserk
berth
bertha
beryl
beryllium
beseech
beseem
beset
beside
besom
besot
bespangle
bespeak
besprent
best
bestead
bester
bestial
bestiary
bestow
bestride
bet
beta
betel
bethel
betide
betimes
betoken
betony
betray
betty
between
betwixt
bevel
beverage
beware
bewilder
beyond
bezant
bezel
bezique
bhakti
bhang
bi#
bias
biauriculate
bib
bibasic
bibber
bibcock
bibelot
bible
biblio#
bibliopegy
bibulous
bicker
bicycle
bid
biddy
bide
bidet
bier
biff
bifid
bifilar
bifurcate
big
bight
bignonia
bigot
bijou
bike
bikini
bile
bilge
bilious
bilirubin
bilk
bill
billabong
billboard
billet
billiard
billingsgate
billion
billon
billow
billy
billycock
biltong
bimanous
bimbo
bimestrial
bin
binary
bind
bindle
bing
binge
bingo
binnacle
binoculars
bint
binturong
binuclear
bio#
biome
bionic
biopic
biopsy
biota
biotic
biotin
biotite
biotope
birch
bird
bireme
biretta
biro
birr
birth
birthday
biscotto
biscuit
bishop
bismuth
bison
bisque
bissextile
bistort
bistre
bistro
bit
bitch
bite
bitewing
bitstock
bitsy
bitter
bittern
bitumen
biuret
bivouac
biz
bizarre
bizzo
blab
black
blackbirder
blackcock
blackguard
blackhead
blackheart
blackjack
blackleg
blacklist
blackmail
blackout
blackpoll
blackstrap
blacktop
blackwash
bladder
bladdernose
blade
blah
blain
blame
blanch
blancmange
bland
blandish
blank
blanket
blare
blarney
blase
blaspheme
blast
blat
blatant
blather
blatherskite
blaze
blazer
blazon
bleach
bleak
bleary
bleat
bleb
bleed
bleep
blemish
blench
blend
blende
blennioid
blenny
bless
bleu
blight
blimey
blimp
blind
bling
blink
blinkered
blintz
blip
bliss
blister
blithe
blither
blitzkrieg
blizzard
bloat
blob
bloc
block
blockade
blockbuster
blockhead
blog
bloke
blond
blood
bloom
blooper
blossom
blot
blotch
blotto
blouse
[truncated: 16,270 more rows]

## Sheet: Family list with best known wrd
Family	Family_words
#aholic	alcoholic
#algia	neuralgia
#archy	anarchy
#ase	oxidase
#ate	acetylsalicylate
#blast	blastocyst
#board	overboard
#ceps	biceps
#chrone	chronological
#cide	homicide
#clast	iconoclast
#cline	thermocline
#coccus	streptococcus
#conazole	ketoconazole
#cracy	democratic
#crine	endocrine
#cyte	lymphocyte
#derm	endodermis
#dom	princedom
#dox	heterodox
#drome	airdrome
#ectomy	vasectomy
#emia	hypoglycemia
#enchyma	mesenchyme
#ene	propylene
#ergic	serotonergic
#escence	fluorescence
#esis	noetic
#esthesia	anesthesia
#ferous	odiferous
#fold	eightfold
#gamy	polygamist
#genarian	octogenarian
#glot	polyglot
#gnomonic	pathognomonic
#gnomy	physiognomy
#gon	hexagon
#gony	heterogonous
#grade	degraded
#gyny	misogyny
#hedron	tetrahedron
#hood	girlhood
#iasis	satyriasis
#iatry	psychiatrist
#ide	acetazolamide
#ify	purify
#illion	quadrillion
#in	bacitracin
#ine	cyclosporine
#ite	selenite
#itis	hepatitis
#lalia	echolalia
#latry	idolatry
#lepsy	narcolepsy
#less	painless
#let	droplet
#lexia	dyslexic
#ling	weakling
#lite	coprolite
#logue	epilogue
#logy	mythological
#loquy	ventriloquist
#machy	gigantomachy
#mancy	hydromancy
#ment	ailment
#mer	polymer
#mere	monomeric
#metry	geometrically
#mony	matrimony
#mycin	clarithromycin
#naut	astronaut
#nomy	astronomy
#nym	pseudonym
#ode	hexode
#odont	orthodontics
#oid	factoid
#oma	lymphoma
#on	tachyon
#opia	hyperopic
#opsis	calliopsis
#ose	ribose
#osis	psychosis
#oxia	hypoxia
#pamil	verapamil
#parous	oviparous
#pathy	pathology
#ped	orthopedic
#penia	neutropenia
#pepsia	dyspeptic
#phage	dysphagia
#phane	tryptophan
#phany	epiphany
#phasia	dysphasia
#philia	pedophilia
#phone	phonetic
#phoria	dysphoria
#phyll	chlorophyll
#phyte	neophyte
#plasia	dysplasia
#plast	chloroplast
#plasty	angioplasty
#plegia	quadriplegic
#plex	multiplex
#ploid	diploid
#pnea	apnea
#pod	tripod
#poly	oligopoly
#proof	soundproof
#rrhagia	hemorrhage
#rrhea	rhinorrhea
#saur	brontosaurus
#scope	telescope
#sol	hydrosol
#some	troublesome
#sophy	theosophical
#sphere	stratosphere
#stasis	hemostasis
#stat	aerostatic
#taurus	centaur
#taxis	isotactic
#tet	quintet
#thecium	bibliotheca
#thymia	dysthymia
#tomy	lobotomy
#topia	dystopia
#topy	ectopic
#tripsy	lithotripsy
#tron	synchrotron
#trophy	atrophy
#tropy	psychotropic
#tuple	sextuplet
#ule	globule
#urgy	metallurgy
#uria	phenylketonuria
#vore	herbivore
#ward	upward
#wise	clockwise
#zolam	acetazolamide
#zoon	protozoan
a	a
a#	atheist
aardvark	aardvark
aardwolf	aardwolf
ab#	abnormal
abaca	abaca
aback	aback
abacus	abacus
abaft	abaft
abalone	abalone
abandon	abandon
abase	abase
abash	abash
abate	abate
abattoir	abattoir
abbey	abbey
abbreviate	abbreviate
abdicate	abdicate
abdomen	abdomen
abduct	abduct
abeam	abeam
abecedary	abecedary
abele	abele
aberration	aberration
abet	abet
abeyance	abeyance
abhor	abhor
abide	abide
abiogenesis	abiogenesis
abject	abject
abjure	abjure
ablate	ablate
ablative	ablative
ablaut	ablaut
able	able
ablution	ablution
abnegate	abnegate
abolish	abolish
abominate	abominate
aborigine	aborigine
abort	abort
abound	abound
about	about
above	above
abracadabra	abracadabra
abrade	abrade
abreast	abreast
abridge	abridge
abroad	abroad
abrogate	abrogate
abrupt	abrupt
abscess	abscess
abscise	abscise
abscissa	abscissa
abscond	abscond
abseil	abseil
absent	absent
absinthe	absinthe
absolute	absolute
absolve	absolve
absorb	absorb
abstain	abstain
abstemious	abstemious
abstergent	abstergent
abstinent	abstinent
abstract	abstract
abstruse	abstruse
absurd	absurd
abundant	abundant
abuse	abuse
abut	abut
abutilon	abutilon
abuzz	abuzz
abysmal	abysmal
abyss	abyss
acacia	acacia
academy	academy
acajou	acajou
acanthocephalan	acanthocephalan
acanthodian	acanthodian
acanthus	acanthus
acatalectic	acatalectic
accede	accede
accelerate	accelerate
accent	accent
accept	accept
access	access
accession	accession
accessory	accessory
accident	accident
accipiter	accipiter
acclaim	acclaim
acclimate	acclimate
acclivity	acclivity
accolade	accolade
accommodate	accommodate
accompany	accompany
accomplice	accomplice
accomplish	accomplish
accord	accord
accordant	accordant
according	according
accordion	accordion
accost	accost
accouchement	accouchement
account	account
accouter	accouter
accredit	accredit
accretion	accretion
accrue	accrue
acculturate	acculturate
accumulate	accumulate
accurate	accurate
accurse	accurse
accusative	accusative
accuse	accuse
accustom	accustom
ace	ace
acerbic	acerbic
acetabulum	acetabulum
acetaminophen	acetaminophen
acetanilide	acetanilide
acetate	acetate
acetone	acetone
acetum	acetum
acetyl	acetyl
acetylene	acetylene
ach	ach
achalasia	achalasia
ache	ache
achieve	achieve
aciculate	aciculate
acid	acid
acknowledge	acknowledge
acme	acme
acne	acne
acolyte	acolyte
aconitum	aconitum
acorn	acorn
acoustic	acoustic
acquaint	acquaint
acquiesce	acquiesce
acquire	acquire
acquit	acquit
acre	acre
acrid	acrid
acrimony	acrimony
acro#	acrophobia
acrobat	acrobat
acrogenic	acrogenic
acrolith	acrolith
acromion	acromion
acronym	acronym
acropolis	acropolis
across	across
acrostic	acrostic
acryl	acryl
act	act
actin	actin
actinia	actinia
actinism	actinic
actinium	actinium
active	active
actor	actor
actual	actual
actually	actually
actuary	actuary
actuate	actuate
acu#	acupuncture
acuity	acuity
aculeate	aculeate
acumen	acumen
acuminate	acuminate
acute	acute
acyclovir	acyclovir
acyl	acyl
ad#	accustomed
adage	adage
adagio	adagio
adamant	adamant
adapt	adapt
add	add
addax	addax
adder	adder
addict	addict
addle	addle
address	address
adduce	adduce
adduct	adduct
adenine	adenine
adeno#	adenoid
adenylyl	adenylyl
adept	adept
adequate	adequate
adhere	adhere
adiabatic	adiabatic
adiaphorous	adiaphorous
adieu	adieu
adipocerous	adipocerous
adipose	adipose
adjective	adjective
adjourn	adjourn
adjudicate	adjudicate
adjunct	adjunct
adjure	adjure
adjust	adjust
adjutant	adjutant
adjuvant	adjuvant
administer	administer
admiral	admiral
admire	admire
admit	admit
admonish	admonish
admonitory	admonitory
adnominal	adnominal
ado	ado
adobe	adobe
adolescent	adolescent
adopt	adopt
adore	adore
adorn	adorn
adrenal	adrenal
adrenaline	adrenaline
adroit	adroit
adscript	adscript
adularia	adularia
adulate	adulate
adult	adult
adulterate	adulterate
adumbrate	adumbrate
advance	advance
advantage	advantage
advection	advection
advent	advent
adventitious	adventitious
adventure	adventure
adverb	adverb
adverse	adverse
advertent	advertent
advertise	advertise
advise	advise
advocate	advocate
adytum	adytum
adze	adze
adzuki	adzuki
aecidium	aecidium
aegis	aegis
aeon	aeon
aerie	aerie
aerobe	aerobe
aerobics	aerobics
aerodonetics	aerodonetics
aerodyne	aerodyne
aerosol	aerosol
aertex	aertex
aesthetic	aesthetic
afar	afar
affable	affable
affair	affair
affect	affect
afferent	afferent
affiance	affiance
affidavit	affidavit
affiliate	affiliate
affinity	affinity
affirm	affirm
affix	affix
afflatus	afflatus
afflict	afflict
affluent	affluent
afford	afford
affray	affray
affricate	affricate
affront	affront
afghan	afghan
aficionado	aficionado
aflutter	aflutter
afore	afore
afoul	afoul
afraid	afraid
afro	afro
aft	aft
after	after
aftermath	aftermath
agama	agama
agapanthus	agapanthus
agar	agar
agate	agate
agave	agave
age	age
agency	agency
agenda	agenda
agent	agent
ageratum	ageratum
aggie	aggie
aggiornamento	aggiornamento
agglomerate	agglomerate
agglutinate	agglutinate
aggradate	aggradation
aggrandize	aggrandize
aggravate	aggravate
aggregate	aggregate
aggression	aggression
aghast	aghast
agile	agile
agitate	agitate
agitprop	agitprop
aglet	aglet
agley	agley
agnail	agnail
agnate	agnate
agnomen	agnomen
agnostic	agnostic
ago	ago
agog	agog
agonic	agonic
agonist	agonist
agony	agony
agora	agora
agouti	agouti
agrarian	agrarian
agree	agree
agro#	agriculture
ahoy	ahoy
aid	aid
aids	aids
aigrette	aigrette
aiguillette	aiguillette
aikido	aikido
ail	ail
aileron	aileron
aim	aim
air	air
aisle	aisle
aitch	aitch
ajar	ajar
aka	aka
akimbo	akimbo
al	al
ala	ala
alabaster	alabaster
alack	alack
alacrity	alacrity
alameda	alameda
alanine	alanine
alar	alar
alarm	alarm
alas	alas
alb	alb
alba	alba
albacore	albacore
albatross	albatross
albedo	albedo
albeit	albeit
albescence	albescence
albino	albino
album	album
albumin	albumin
albuterol	albuterol
alcazar	alcazar
alchemy	alchemy
alcohol	alcohol
alcove	alcove
aldehyde	aldehyde
alder	alder
alderman	alderman
aldosterone	aldosterone
ale	ale
aleck	aleck
alee	alee
alembic	alembic
aleph	aleph
alert	alert
alexandrine	alexandrine
alexandrite	alexandrite
alfresco	alfresco
algae	algae
algarroba	algarroba
algebra	algebra
algid	algid
alginate	alginate
algo#	algometry
algorism	algorism
algorithm	algorithm
alias	alias
alibi	alibi
alidade	alidade
alien	alien
alight	alight
align	align
alike	alike
aliment	aliment
alimony	alimony
aliped	aliped
aliphatic	aliphatic
aliquant	aliquant
aliquot	aliquot
alive	alive
alkali	alkali
alkane	alkane
alkanet	alkanet
alkene	alkene
alky	alky
alkyd	alkyd
alkyl	alkyl
all	all
allantois	allantois
allay	allay
allege	allege
allegiance	allegiance
allegory	allegory
allegro	allegro
allele	allele
allemande	allemande
allergy	allergy
alleviate	alleviate
alley	alley
alliaceous	alliaceous
alligator	alligator
alliterate	alliterate
allium	allium
allo#	allotropic
allocate	allocate
allopurinol	allopurinol
allosteric	allosteric
allot	allot
allow	allow
alloy	alloy
allspice	allspice
allude	allude
allure	allure
alluvial	alluvial
ally	ally
alma	alma
almagest	almagest
almanac	almanac
almandine	almandine
almighty	almighty
almond	almond
almoner	almoner
almost	almost
alms	alms
alnico	alnico
aloe	aloe
aloft	aloft
aloha	aloha
alone	alone
along	along
aloof	aloof
alopecia	alopecia
aloud	aloud
alpaca	alpaca
alpha	alpha
alphabet	alphabet
alprazolam	alprazolam
alps	alpenstock
already	already
alright	alright
alsike	alsike
also	also
alt	alt
altar	altar
alter	alter
altercate	altercate
alternate	alternate
alternative	alternative
althea	althea
although	although
altitude	altitude
alto	alto
alto#	altimeter
altruism	altruism
alular	alular
alum	alum
aluminum	aluminum
alumni	alumni
alveoli	alveoli
always	always
alyssum	alyssum
alzheimer	alzheimer
amah	amah
amalgam	amalgam
amandine	amandine
amanita	amanita
amantadine	amantadine
amanuensis	amanuensis
amaranth	amaranth
amarelle	amarelle
amaretto	amaretto
amaryllis	amaryllis
amass	amass
amateur	amateur
amative	amative
amatol	amatol
amatory	amatory
amaze	amaze
amazonite	amazonite
ambary	ambary
ambassador	ambassador
amber	amber
ambergris	ambergris
ambi#	ambidextrous
ambience	ambience
ambient	ambient
ambiguous	ambiguous
ambit	ambit
ambition	ambition
amble	amble
amblygonite	amblygonite
amblyopia	amblyopia
ambo	ambo
amboyna	amboyna
ambrosial	ambrosial
ambry	ambry
ambulance	ambulance
ambulate	ambulate
ambuscade	ambuscade
ambush	ambush
ameliorate	ameliorate
amen	amen
amenable	amenable
amend	amend
amenity	amenity
amentia	amentia
amerce	amerce
americanize	americanize
americium	americium
amethyst	amethyst
amiable	amiable
amicable	amicable
amice	amice
amid	amid
amide	amide
amidogen	amidogen
amigo	amigo
amine	amine
amiss	amiss
amitosis	amitosis
amity	amity
ammeter	ammeter
ammonite	ammonite
ammonium	ammonium
amnesia	amnesia
amnesty	amnesty
amniotic	amniotic
amoeba	amoeba
amok	amok
amole	amole
among	among
amontillado	amontillado
amoretto	amoretto
amorous	amorous
amorphous	amorphous
amortize	amortize
amount	amount
amoxicillin	amoxicillin
ampelopsis	ampelopsis
ampere	ampere
ampersand	ampersand
amphetamine	amphetamine
amphi#	amphitheater
amphibian	amphibian
amphibiotic	amphibiotic
amphibole	amphibole
amphibology	amphibology
amphiboly	amphiboly
amphibrach	amphibrach
amphigory	amphigory
amphimacer	amphimacer
amphioxus	amphioxus
amphipod	amphipod
amphiprostyle	amphiprostyle
amphisbaena	amphisbaena
amphora	amphora
amphoteric	amphoteric
ampicillin	ampicillin
ample	ample
ampulla	ampulla
amputate	amputate
amrita	amrita
amt	amt
amulet	amulet
amuse	amuse
amygdala	amygdala
amygdule	amygdule
amyl	amyl
amylase	amylase
amyloid	amyloid
amylopsin	amylopsin
ana#	anachronism
anabaena	anabaena
anabas	anabas
anabasis	anabasis
anabatic	anabatic
anabolic	anabolic
anabranch	anabranch
anacardiaceae	anacardiaceous
anachronism	anachronism
anacoluthon	anacoluthon
anaconda	anaconda
anacrusis	anacrusis
anadem	anadem
anadiplosis	anadiplosis
anaerobium	anaerobium
anaglyph	anaglyph
anagogic	anagogic
anagram	anagram
anal	anal
analect	analectic
analeptic	analeptic
analgesia	analgesia
analog	analog
analytics	analytics
analyze	analyze
anamnesis	anamnesis
anamorph	anamorphic
anaphase	anaphase
anaphor	anaphor
anaphylaxis	anaphylaxis
anaplastic	anaplastic
anaptotic	anaptotic
anarchy	anarchy
anastomosis	anastomosis
anastrophe	anastrophe
anathema	anathema
anatine	anatine
anatomy	anatomy
anatropous	anatropous
ancestor	ancestor
anchor	anchor
anchorite	anchorite
anchovy	anchovy
ancient	ancient
ancillary	ancillary
ancon	ancon
and	and
andante	andante
andesine	andesine
andesite	andesite
andiron	andiron
andradite	andradite
andro#	androgyny
androecial	androecial
androgen	androgen
android	android
anecdote	anecdote
anechoic	anechoic
anemia	anemia
anemo#	anemometer
anemone	anemone
anemophily	anemophily
anent	anent
aneroid	aneroid
anesthetize	anesthetize
aneurism	aneurism
anew	anew
anfractuous	anfractuous
angel	angel
angelica	angelica
angelus	angelus
anger	anger
angina	angina
angio#	angioplasty
angiosperm	angiosperm
angle	angle
anglesite	anglesite
anglicism	anglicism
anglo#	anglomaniac
angora	angora
angostura	angostura
angry	angry
angst	angst
angstrom	angstrom
anguish	anguish
angus	angus
anhinga	anhinga
anhydrite	anhydrite
ani	anis
anile	anile
aniline	aniline
animadvert	animadvert
animal	animal
animate	animate
anime	anime
animism	animism
animosity	animosity
anion	anion
anise	anise
anisole	anisole
anisotropy	anisotropy
ankh	ankh
ankle	ankle
anlage	anlage
annals	annals
annatto	annatto
anneal	anneal
annelid	annelid
annex	annex
annihilate	annihilate
anniversary	anniversary
annotate	annotate
announce	announce
annoy	annoy
annual	annual
annuity	annuity
annul	annul
annular	annular
annulet	annulet
annunciate	annunciate
anode	anode
anodize	anodize
anodyne	anodyne
anoestrous	anoestrous
anoint	anoint
anole	anole
anomia	anomia
anon	anon
anonymous	anonymous
anopheles	anopheles
anorak	anorak
anorexia	anorexia
anorthic	anorthic
anserine	anserine
answer	answer
ant	ant
anta	anta
antacid	antacid
antaean	antaean
antagonize	antagonize
antarctic	antarctic
ante	ante
anteater	anteater
antecede	antecede
antediluvian	antediluvian
antelope	antelope
antenna	antenna
antepartum	antepartum
antependium	antependium
anterior	anterior
anthelmintic	anthelmintic
anthem	anthem
anthemion	anthemion
anther	anther
anthodium	anthodium
anthology	anthology
anthracite	anthracite
anthracnose	anthracnose
anthrax	anthrax
anthropic	anthropic
anti	anti
antibiotic	antibiotic
antic	antic
anticipate	anticipate
antidote	antidote
antigen	antigen
antilegomena	antilegomena
antilogy	antilogy
antimacassar	antimacassar
antimonite	antimonite
antimony	antimony
antiphon	antiphon
antique	antique
antiquity	antiquity
antirrhinum	antirrhinum
antler	antler
antonomasia	antonomasia
antonym	antonym
antsy	antsy
anuran	anuran
anuria	anuria
anus	anus
anvil	anvil
anxiety	anxiety
any	any
aorist	aorist
aorta	aorta
aoudad	aoudad
apace	apace
apache	apache
apagoge	apagoge
apart	apart
apartheid	apartheid
apartment	apartment
apatite	apatite
ape	ape
apercu	apercu
aperient	aperient
aperitif	aperitif
aperture	aperture
apex	apex
aphaeresis	aphaeresis
aphelion	aphelion
aphesis	aphesis
aphid	aphid
aphis	aphis
aphorism	aphorism
aphrodisiac	aphrodisiac
apian	apian
apiary	apiary
aplitic	aplitic
aplomb	aplomb
apocalypse	apocalypse
apocopate	apocopate
apocrine	apocrine
apocryphal	apocryphal
apodictic	apodictic
apodosis	apodosis
apogamic	apogamic
apogeal	apogeal
apogee	apogee
apollonian	apollonian
apologue	apologue
apology	apology
aponeurosis	aponeurosis
apophasis	apophasis
apophyge	apophyge
apoplectic	apoplectic
apoptosis	apoptosis
aposiopesis	aposiopesis
apostate	apostate
apostil	apostil
apostle	apostle
apostrophe	apostrophe
apothecary	apothecary
apothecial	apothecial
apothegm	apothegm
apothem	apothem
apotheosis	apotheosis
app	app
appall	appall
appaloosa	appaloosa
apparatchik	apparatchik
apparatus	apparatus
apparel	apparel
apparent	apparent
apparition	apparition
appeal	appeal
appear	appear
appease	appease
appellate	appellate
append	append
appetency	appetency
appetite	appetite
applaud	applaud
apple	apple
applet	applet
apply	apply
appoggiatura	appoggiatura
appoint	appoint
apportion	apportion
appose	appose
apposite	apposite
apposition	apposition
appraise	appraise
appreciate	appreciate
apprehend	apprehend
apprentice	apprentice
apprize	apprize
approach	approach
approbate	approbate
appropriate	appropriate
approve	approve
approximate	approximate
appurtenant	appurtenant
apricot	apricot
april	april
apriority	apriority
apron	apron
apropos	apropos
apse	apse
apt	apt
apteral	apteral
apteryx	apteryx
aquacade	aquacade
aqualung	aqualung
aquarelle	aquarelle
aquarium	aquarium
aquarius	aquarius
aquatic	aquatic
aquatint	aquatint
aquavit	aquavit
aqueduct	aqueduct
aqueous	aqueous
aquifer	aquifer
aquilegia	aquilegia
aquiline	aquiline
arabesque	arabesque
arabic	arabic
arabidopsis	arabidopsis
arabinose	arabinose
arable	arable
arachnid	arachnid
aragonite	aragonite
araldite	araldite
araliaceous	araliaceous
arapaima	arapaima
araucaria	araucaria
arbalest	arbalest
arbitrary	arbitrary
arbitrate	arbitrate
arbor	arbor
arboretum	arboretum
arbutus	arbutus
arc	arc
arcade	arcade
arcadia	arcadia
arcane	arcane
arch	arch
arch#	archangel
archaeopteryx	archaeopteryx
archaic	archaic
archegoniate	archegoniate
archenteron	archenteron
archeo#	archeological
archer	archer
archetype	archetype
archimandrite	archimandrite
archipelago	archipelago
architect	architect
architrave	architrave
archive	archive
archivolt	archivolt
archon	archon
arctic	arctic
arcuate	arcuate
ardent	ardent
ardor	ardor
arduous	arduous
area	area
areca	areca
arena	arena
areo#	areocentric
areola	areola
argali	argali
argent	argent
argil	argil
arginine	arginine
argon	argon
argosy	argosy
argot	argot
argue	argue
argufy	argufy
argyle	argyle
aria	aria
arid	arid
arietta	arietta
aright	aright
aril	aril
arioso	arioso
arise	arise
arista	arista
aristocrat	aristocrat
arithmetic	arithmetic
ark	ark
arm	arm
armada	armada
armadillo	armadillo
armageddon	armageddon
armament	armament
armature	armature
armiger	armiger
armillary	armillary
armistice	armistice
armoire	armoire
armor	armor
army	army
arnica	arnica
aroid	aroid
aroma	aroma
aromatase	aromatase
around	around
arouse	arouse
arpeggio	arpeggio
arrack	arrack
arraign	arraign
arrange	arrange
arrant	arrant
arras	arras
array	array
arrear	arrear
arrest	arrest
arrive	arrive
arroba	arroba
arrogant	arrogant
arrogate	arrogate
arrow	arrow
arroyo	arroyo
arsenal	arsenal
arsenic	arsenic
arsine	arsine
arsis	arsis
arson	arson
art	art
artery	artery
artesian	artesian
arthro#	arthritis
artichoke	artichoke
article	article
articular	articular
articulate	articulate
artifact	artifact
artillery	artillery
artisan	artisan
arugula	arugula
arum	arum
arundinaceous	arundinaceous
aryl	aryl
arytenoid	arytenoid
as	as
asafetida	asafetida
asana	asana
asbestos	asbestos
ascend	ascend
ascertain	ascertain
ascetic	ascetic
ascidium	ascidia
asclepiad	asclepiad
ascorbic	ascorbic
ascosporic	ascosporic
ascot	ascot
asdic	asdic
ash	ash
ashlar	ashlar
ashram	ashram
aside	aside
asinine	asinine
ask	ask
askance	askance
askew	askew
asp	asp
asparagus	asparagus
aspartame	aspartame
aspartate	aspartate
aspect	aspect
aspen	aspen
aspergillum	aspergillum
asperity	asperity
asperse	asperse
aspersorium	aspersorium
asphalt	asphalt
asphodel	asphodel
asphyxiate	asphyxiate
aspic	aspic
aspidistra	aspidistra
aspirate	aspirate
aspire	aspire
aspirin	aspirin
ass	ass
assai	assai
assail	assail
assassin	assassin
assault	assault
assay	assay
assegai	assegai
assemble	assemble
assent	assent
assert	assert
assess	assess
asset	asset
asseverate	asseverate
assibilate	assibilate
assiduous	assiduous
assign	assign
assimilate	assimilate
assist	assist
assize	assize
associate	associate
assoil	assoil
assonate	assonate
assort	assort
assuage	assuage
assume	assume
assure	assure
astatine	astatine
aster	aster
asterisk	asterisk
asterism	asterism
astern	astern
asteroid	asteroid
asthenia	asthenia
astheno#	asthenosphere
asthma	asthma
astigmatism	astigmatism
astir	astir
astonish	astonish
astound	astound
astragal	astragal
astrakhan	astrakhan
astral	astral
astray	astray
astrictive	astrictive
astride	astride
astringe	astringe
astrolabe	astrolabe
astute	astute
astylar	astylar
asunder	asunder
asylum	asylum
asymptote	asymptote
asyndeton	asyndeton
at	at
ataman	ataman
atavistic	atavistic
ataxia	ataxia
atelectasis	atelectasis
atelier	atelier
atenolol	atenolol
atheling	atheling
athenaeum	athenaeum
athermancy	athermancy
atheroma	atheroma
athlete	athlete
athodyd	athodyd
athwart	athwart
atlantic	atlantic
atlas	atlas
atlatl	atlatl
atman	atman
atmosphere	atmosphere
atoll	atoll
atom	atom
atone	atone
atopic	atopic
atrabilious	atrabilious
atrazine	atrazine
atresia	atresia
atrium	atrium
atrocity	atrocity
atropine	atropine
atropism	atropism
attach	attach
attack	attack
attain	attain
attaint	attaint
attar	attar
attempt	attempt
attend	attend
attention	attention
attenuate	attenuate
attest	attest
attic	attic
attire	attire
attitude	attitude
attorney	attorney
attract	attract
attribute	attribute
attrition	attrition
attune	attune
aubergine	aubergine
aubrietia	aubrietia
auburn	auburn
auction	auction
audacity	audacity
audible	audible
audience	audience
audit	audit
audition	audition
auditorium	auditorium
auger	auger
aught	aught
augment	augment
augur	augur
august	august
auk	auk
aula	aula
auld	auld
aunt	aunt
aura	aura
aural	aural
aureate	aureate
aureole	aureole
auricle	auricle
aurochs	aurochs
aurora	aurora
aurum	aurum
auscultate	auscultator
auspicious	auspicious
austenite	austenite
austere	austere
austral	austral
australopith	australopithecine
autarchy	autarchy
authentic	authentic
author	author
authority	authority
autism	autism
auto	auto
auto#	autograph
autobahn	autobahn
autocephaly	autocephaly
autochthon	autochthon
autoclave	autoclave
autodyne	autodyne
autogiro	autogiro
autologous	autologous
automatic	automatic
autopsy	autopsy
autosome	autosome
autotype	autotype
autumn	autumn
auxano#	auxanometer
auxiliary	auxiliary
avadavat	avadavat
avail	avail
available	available
avalanche	avalanche
avarice	avarice
avatar	avatar
ave	ave
avenge	avenge
aventurine	aventurine
avenue	avenue
aver	aver
average	average
averse	averse
avert	avert
avian	avian
aviation	aviation
avid	avid
avionic	avionic
avis	avis
avocado	avocado
avocation	avocation
avocet	avocet
avoid	avoid
avoirdupois	avoirdupois
avouch	avouch
avow	avow
avulsion	avulsion
avuncular	avuncular
aw	aw
awake	awake
award	award
aware	aware
away	away
awe	awe
aweigh	aweigh
awful	awful
awkward	awkward
awl	awl
awn	awn
awning	awning
awry	awry
ax	ax
axel	axel
axil	axil
axilla	axilla
axiology	axiology
axiom	axiom
axis	axis
axle	axle
axolotl	axolotl
axon	axon
ayah	ayah
ayatollah	ayatollah
aye	aye
azalea	azalea
azimuth	azimuth
azoic	azoic
azote	azote
azoth	azoth
azure	azure
b	b
baa	baa
babbitt	babbitt
babble	babble
babe	babe
baboon	baboon
babu	babu
babul	babul
babushka	babushka
baby	baby
baccalaureate	baccalaureate
baccarat	baccarat
bacchanal	bacchanal
bachelor	bachelor
bacillus	bacillus
bacitracin	bacitracin
back	back
backlash	backlash
backup	backup
baclofen	baclofen
bacon	bacon
bacteria	bacteria
bad	bad
badge	badge
badger	badger
badinage	badinage
badminton	badminton
baffle	baffle
bag	bag
bagasse	bagasse
bagatelle	bagatelle
bagel	bagel
baggage	baggage
bagnio	bagnio
baguette	baguette
bah	bah
baht	baht
bail	bail
bailey	bailey
bait	bait
baize	baize
bake	bake
bakelite	bakelite
baklava	baklava
baksheesh	baksheesh
bal	bal
balaclava	balaclava
balalaika	balalaika
balance	balance
balata	balata
balboa	balboa
balbriggan	balbriggan
balcony	balcony
bald	bald
baldachin	baldachin
balderdash	balderdash
baldric	baldric
bale	bale
baleen	baleen
baleful	baleful
balk	balk
balkanize	balkanize
ball	ball
ballad	ballad
ballast	ballast
ballerina	ballerina
ballet	ballet
ballista	ballista
ballistic	ballistic
ballonet	ballonet
balloon	balloon
ballot	ballot
ballottement	ballottement
ballpark	ballpark
ballpoint	ballpoint
ballsy	ballsy
bally	bally
balm	balm
balmacaan	balmacaan
balneal	balneal
baloney	baloney
balsa	balsa
balsam	balsam
baluster	baluster
balustrade	balustrade
bam	bam
bambino	bambino
bamboo	bamboo
bamboozle	bamboozle
ban	ban
banal	banal
banana	banana
banc	banc
band	band
bandage	bandage
bandanna	bandanna
bandeau	bandeau
banderole	banderole
bandicoot	bandicoot
bandit	bandit
bandoleer	bandoleer
bandore	bandore
bandura	bandura
bandy	bandy
bane	bane
bang	bang
bangle	bangle
bangtail	bangtail
banish	banish
banister	banister
banjo	banjo
bank	bank
bankrupt	bankrupt
banner	banner
bannerol	bannerol
bannock	bannock
banns	banns
banquet	banquet
banshee	banshee
bantam	bantam
banter	banter
bantling	bantling
bantu	bantu
banyan	banyan
banzai	banzai
baobab	baobab
bap	bap
baptize	baptize
bar	bar
barb	barb
barbaric	barbaric
barbecue	barbecue
barber	barber
barbet	barbet
barbette	barbette
barbican	barbican
barbiturate	barbiturate
barcarole	barcarole
bard	bard
bare	bare
barf	barf
bargain	bargain
barge	barge
bariatrics	bariatrics
barilla	barilla
barista	barista
barite	barite
baritone	baritone
barium	barium
bark	bark
barley	barley
barm	barm
barn	barn
barnacle	barnacle
barney	barney
barnstorm	barnstorm
baro#	barometer
baron	baron
barong	barong
baroque	baroque
barouche	barouche
barra	barras
barrack	barrack
barracuda	barracuda
barrage	barrage
barramundi	barramundi
barratry	barratry
barrel	barrel
barren	barren
barret	barret
barrette	barrette
barricade	barricade
barrier	barrier
barrio	barrio
barrister	barrister
barrow	barrow
barter	barter
bartizan	bartizan
baryon	baryon
bas	bas
basal	basal
basalt	basalt
bascule	bascule
base	base
basement	basement
basenji	basenji
bash	bash
bashful	bashful
basic	basic
basil	basil
basilica	basilica
basilisk	basilisk
basin	basin
basinet	basinet
bask	bask
basket	basket
basophile	basophile
bass	bass
basset	basset
bassinet	bassinet
basso	basso
bassoon	bassoon
bast	bast
bastard	bastard
baste	baste
bastille	bastille
bastinado	bastinado
bastion	bastion
bat	bat
batch	batch
bate	bate
bateau	bateau
batfowl	batfowl
bath	bath
bathos	bathos
bathy#	bathysphere
batik	batik
batiste	batiste
baton	baton
battalion	battalion
batten	batten
batter	batter
battery	battery
battle	battle
battledore	battledore
battlement	battlement
battue	battue
batty	batty
bauble	bauble
baud	baud
bauhinia	bauhinia
bauxite	bauxite
bawbee	bawbee
bawdy	bawdy
bawl	bawl
bay	bay
bayesian	bayesian
bayonet	bayonet
bayou	bayou
bazaar	bazaar
bazillion	bazillion
bazooka	bazooka
bdellium	bdellium
be	be
be#	befriend
beach	beach
beacon	beacon
bead	bead
beadle	beadle
beagle	beagle
beak	beak
beaker	beaker
beam	beam
bean	bean
bear	bear
beard	beard
beardtongue	beardtongue
beast	beast
beat	beat
beatify	beatify
beatnik	beatnik
beau	beau
beauty	beauty
beaver	beaver
bebop	bebop
because	because
beccafico	beccafico
beck	beck
beckon	beckon
become	become
bed	bed
bedaub	bedaub
bedazzle	bedazzle
bedeck	bedeck
bedight	bedight
bedizen	bedizen
bedlam	bedlam
bedraggle	bedraggle
bee	bee
beech	beech
beef	beef
beefcake	beefcake
beep	beep
beer	beer
beestings	beestings
beeswing	beeswing
beet	beet
beetle	beetle
befall	befall
before	before
beg	beg
beget	beget
begin	begin
begonia	begonia
beguine	beguine
begum	begum
behalf	behalf
behave	behave
behemoth	behemoth
behest	behest
behind	behind
behold	behold
behoof	behoof
behoove	behoove
beige	beige
beignet	beignet
belay	belay
belch	belch
beldam	beldam
beleaguer	beleaguer
belemnite	belemnite
belfry	belfry
believe	believe
belike	belike
bell	bell
belladonna	belladonna
belle	belle
belletrist	belletrist
bellicose	bellicose
belligerent	belligerent
bellow	bellow
bellum	antebellum
bellwether	bellwether
bellwort	bellwort
belly	belly
belong	belong
below	below
belt	belt
belter	belter
beluga	beluga
belvedere	belvedere
bema	bema
bemuse	bemuse
bench	bench
bend	bend
bene#	beneficiary
beneath	beneath
benedict	benedict
benefactor	benefactor
benefit	benefit
benevolence	benevolence
bengaline	bengaline
benign	benign
benison	benison
benne	benne
benthos	benthos
bento	bento
bentonite	bentonite
benzene	benzene
benzine	benzine
benzoate	benzoate
benzodiazepine	benzodiazepine
benzoin	benzoin
benzoyl	benzoyl
benzyl	benzyl
bequeath	bequeath
bequest	bequest
berate	berate
berceuse	berceuse
bereave	bereave
beret	beret
berg	berg
bergamot	bergamot
beriberi	beriberi
berk	berk
berkelium	berkelium
berm	berm
berretta	berretta
berry	berry
berserk	berserk
berth	berth
bertha	bertha
beryl	beryl
beryllium	beryllium
beseech	beseech
beseem	beseem
beset	beset
beside	beside
besom	besom
besot	besot
bespangle	bespangle
bespeak	bespeak
besprent	besprent
best	best
bestead	bestead
bester	bester
bestial	bestial
bestiary	bestiary
bestow	bestow
bestride	bestride
bet	bet
beta	beta
betel	betel
bethel	bethel
betide	betide
betimes	betimes
betoken	betoken
betony	betony
betray	betray
betty	betty
between	between
betwixt	betwixt
bevel	bevel
beverage	beverage
beware	beware
bewilder	bewilder
beyond	beyond
bezant	bezant
bezel	bezel
bezique	bezique
bhakti	bhakti
bhang	bhang
bi#	bilingual
bias	bias
biauriculate	biauriculate
bib	bib
bibasic	bibasic
bibber	bibber
bibcock	bibcock
bibelot	bibelot
bible	bible
biblio#	bibliography
bibliopegy	bibliopegy
bibulous	bibulous
bicker	bicker
bicycle	bicycle
bid	bid
biddy	biddy
bide	bide
bidet	bidet
bier	bier
biff	biff
bifid	bifid
bifilar	bifilar
bifurcate	bifurcate
big	big
bight	bight
bignonia	bignonia
bigot	bigot
bijou	bijou
bike	bike
bikini	bikini
bile	bile
bilge	bilge
bilious	bilious
bilirubin	bilirubin
bilk	bilk
bill	bill
billabong	billabong
billboard	billboard
billet	billet
billiard	billiard
billingsgate	billingsgate
billion	billion
billon	billon
billow	billow
billy	billycan
billycock	billycock
biltong	biltong
bimanous	bimanous
bimbo	bimbo
bimestrial	bimestrial
bin	bin
binary	binary
bind	bind
bindle	bindle
bing	bing
binge	binge
bingo	bingo
binnacle	binnacle
binoculars	binoculars
bint	bint
binturong	binturong
binuclear	binuclear
bio#	biography
biome	biome
bionic	bionic
biopic	biopic
biopsy	biopsy
biota	biota
biotic	biotic
biotin	biotin
biotite	biotitic
biotope	biotope
birch	birch
bird	bird
bireme	bireme
biretta	biretta
biro	biro
birr	birr
birth	birth
birthday	birthday
biscotto	biscotto
biscuit	biscuit
bishop	bishop
bismuth	bismuth
bison	bison
bisque	bisque
bissextile	bissextile
bistort	bistort
bistre	bistre
bistro	bistro
bit	bit
bitch	bitch
bite	bite
bitewing	bitewing
bitstock	bitstock
bitsy	bitsy
bitter	bitter
bittern	bittern
bitumen	bitumen
biuret	biuret
bivouac	bivouac
biz	biz
bizarre	bizarre
bizzo	bizzo
blab	blab
black	black
blackbirder	blackbirder
blackcock	blackcock
blackguard	blackguard
blackhead	blackhead
blackheart	blackheart
blackjack	blackjack
blackleg	blackleg
blacklist	blacklist
blackmail	blackmail
blackout	blackout
blackpoll	blackpoll
blackstrap	blackstrap
blacktop	blacktop
blackwash	blackwash
bladder	bladder
bladdernose	bladdernose
blade	blade
blah	blah
blain	blain
blame	blame
blanch	blanch
blancmange	blancmange
bland	bland
blandish	blandish
blank	blank
blanket	blanket
blare	blare
blarney	blarney
blase	blase
blaspheme	blaspheme
blast	blast
blat	blat
blatant	blatant
blather	blather
blatherskite	blatherskite
blaze	blaze
blazer	blazer
blazon	blazon
bleach	bleach
bleak	bleak
bleary	bleary
bleat	bleat
bleb	bleb
bleed	bleed
bleep	bleep
blemish	blemish
blench	blench
blend	blend
blende	blende
blennioid	blennioid
blenny	blenny
bless	bless
bleu	bleu
blight	blight
blimey	blimey
blimp	blimp
blind	blind
bling	bling
blink	blink
blinkered	blinkered
blintz	blintz
blip	blip
bliss	bliss
blister	blister
blithe	blithe
blither	blither
blitzkrieg	blitzkrieg
blizzard	blizzard
bloat	bloat
blob	blob
bloc	bloc
block	block
blockade	blockade
blockbuster	blockbuster
blockhead	blockhead
blog	blog
bloke	bloke
blond	blond
blood	blood
bloom	bloom
[truncated: 16,270 more rows]
